# Supplementary material for: Knowledge and use of e-cigarettes among nursing students: results from a cross-sectional survey in north-eastern Italy
Source: BMC Public Health. 2019 Jul 22;19:976. doi: 10.1186/s12889-019-7250-y (PMC6647064; doi:10.1186/s12889-019-7250-y)
Supplement: Supplementary file 2 — Dataset. (XLS 382 kb) [file 12889_2019_7250_MOESM2_ESM.xls]

## Sheet: Sheet1
university_class	centre	gender	relativessmoking	housematessmoking	awerenessecig	ecigevertried	intentiontotry	ecigeveruse	tobaccosmoke	stopsmoking_byecig	age	smokinghabits	tobacco_smoking	tobacco_smoking2	motivation
1	VR	F	None	None	Yes	No	No	No	No		20	never	never
1	VR	F	None	None	Yes	No	No	No	No		21	never	never
1	VR	F	None	None	Yes	No	No	No	Yes		20	occasional	ever(past/occ/reg)	current (occa-reg)
1	VR	F	None	None	No	No	No	No	No		20	ex-smoker	ever(past/occ/reg)	ex-smoker
1	VR	F	tobaccosmokers	None	Yes	Yes		No	Yes		22	regular	ever(past/occ/reg)	current (occa-reg)
1	VR	F	None	None	Yes	No	No	No	No		20	never	never
1	VR	F	tobaccosmokers	tobaccosmokers	Yes	No	No	No	Yes		20	occasional	ever(past/occ/reg)	current (occa-reg)
1	VR	M	tobaccosmokers	None	Yes	Yes		No	No		30	never	never
1	VR	F	None	None	Yes	No	No	No	No		22	never	never
1	VR	F	None	None	Yes	No	No	No	No		20	never	never
1	VR	F	None	None	Yes	No	No	No	No		21	never	never
1	VR	F	None	None	Yes	No	No	No	No		20	never	never
1	VR	F	None	None	Yes	No	No	No	Yes		21	regular	ever(past/occ/reg)	current (occa-reg)
1	VR	F	tobaccosmokers	tobaccosmokers	Yes	No	No	No	No		20	never	never
1	VR	F	None	None	Yes	No	No	No	Yes		20	regular	ever(past/occ/reg)	current (occa-reg)
1	VR	M	tobaccosmokers	None	Yes	No	No	No	Yes		22	regular	ever(past/occ/reg)	current (occa-reg)
1	VR	F	None	None	Yes	Yes			No		22
1	VR	F	tobaccosmokers	None	Yes	No	No	No	No		20	never	never
1	VR	M	None	None	Yes	No	No	No	No		20	never	never
1	VR	F	None	None	Yes	No	No	No	Yes		20	occasional	ever(past/occ/reg)	current (occa-reg)
1	VR	F	tobaccosmokers	tobaccosmokers	Yes	Yes		No	Yes		21	occasional	ever(past/occ/reg)	current (occa-reg)
1	VR	M	tobaccosmokers	tobaccosmokers	Yes	Yes		No	Yes		27	regular	ever(past/occ/reg)	current (occa-reg)
1	VR	F	tobaccosmokers	tobaccosmokers	No	No	No	No	No		41	never	never
1	VR	M	tobaccosmokers	None	Yes	Yes		No	Yes		20	regular	ever(past/occ/reg)	current (occa-reg)
1	VR	F	ecigusers	ecigusers	Yes	No	No	No	Yes		24	regular	ever(past/occ/reg)	current (occa-reg)
1	VR				No	Yes		No	Yes			regular	ever(past/occ/reg)	current (occa-reg)
1	VR	F	tobaccosmokers	tobaccosmokers	Yes	No	No	No	No		20	never	never
1	VR	F	tobaccosmokers	tobaccosmokers	Yes	Yes		No	Yes		20	regular	ever(past/occ/reg)	current (occa-reg)
1	VR	F	None	None	Yes	No	No	No	No		21	never	never
1	VR	F	None	None	Yes	Yes		Yes	Yes	No	22	regular	ever(past/occ/reg)	current (occa-reg)	TobaCessation
2	VR	F	None	None	Yes	Yes		No	Yes		21	regular	ever(past/occ/reg)	current (occa-reg)
2	VR	F	None	None	Yes	No	No	No	No		21	never	never
2	VR	F	None	None	Yes	Yes		No	Yes		23	regular	ever(past/occ/reg)	current (occa-reg)
2	VR	M	None	None	Yes	Yes		No	Yes		22	regular	ever(past/occ/reg)	current (occa-reg)
2	VR	F	None	None	Yes	No	No	No	No		30	never	never
1	VR	M	ecigusers	None	Yes	Yes		No	Yes		20	occasional	ever(past/occ/reg)	current (occa-reg)
1	VR	F	None	None	Yes	No	No	No	No		20	never	never
1	VR	F	ecigusers	ecigusers	Yes	Yes		No	Yes		19	regular	ever(past/occ/reg)	current (occa-reg)
1	VR	F	None	None	Yes	No	No	No	No		20	never	never
1	VR	F	None	None	Yes	No	No	No	Yes		20	regular	ever(past/occ/reg)	current (occa-reg)
2	VR	F	None	None	Yes	No	No	No	No		24	ex-smoker	ever(past/occ/reg)	ex-smoker
2	VR	F	None		Yes	Yes		No	No		22	ex-smoker	ever(past/occ/reg)	ex-smoker
2	VR	F	tobaccosmokers	None	Yes	No	No	No	No		21	never	never
2	VR	F	None	None	Yes	No	No	No	No		23	never	never
2	VR	F	None	None	Yes	No	No	No	No		22	never	never
2	VR	F	tobaccosmokers	None	Yes	No	No	No	No		22	never	never
2	VR	F	None	None	Yes	No	No	No	No		21	never	never
2	VR	F	tobaccosmokers	tobaccosmokers	Yes	Yes		Yes	No	No	21	ex-smoker	ever(past/occ/reg)	ex-smoker
2	VR	M	tobaccosmokers	None	Yes	No	No	No	Yes		45	regular	ever(past/occ/reg)	current (occa-reg)
2	VR	M	ecigusers	None	Yes	Yes			Yes		21	regular	ever(past/occ/reg)	current (occa-reg)
2	VR	M	None	None	Yes	Yes		No	No		22	ex-smoker	ever(past/occ/reg)	ex-smoker
2	VR	F	None	None	Yes	No	No	No	No		22	ex-smoker	ever(past/occ/reg)	ex-smoker
2	VR	F	tobaccosmokers	tobaccosmokers	Yes	Yes		No	No		21	ex-smoker	ever(past/occ/reg)	ex-smoker
2	VR	F	tobaccosmokers	None	Yes	No	No	No	No		21	never	never
2	VR	M	tobaccosmokers	None	Yes	Yes		No	Yes		22	regular	ever(past/occ/reg)	current (occa-reg)
2	VR	F	tobaccosmokers	None	Yes	No	No	No	No		23	ex-smoker	ever(past/occ/reg)	ex-smoker
2	VR	M	tobaccosmokers	tobaccosmokers	Yes	Yes		No	Yes		22	regular	ever(past/occ/reg)	current (occa-reg)
2	VR	M	ecigusers	ecigusers	Yes	No	No	No	No		21	never	never
2	VR	M	None	None	Yes	No	No	No	No		21	never	never
2	VR	F	None	None	Yes	No	No	No	No		21	never	never
2	VR	F	None	None	Yes	No	No	No	No		21	never	never
2	VR	F	None	None	Yes	No	No	No	No		21	never	never
2	VR	F	ecigusers	ecigusers	Yes	No	No	No	No		30	never	never
2	VR	F	tobaccosmokers	tobaccosmokers	Yes	Yes		No	Yes		22	regular	ever(past/occ/reg)	current (occa-reg)
2	VR	F	None	None	Yes	No	No	No	No		22	never	never
2	VR	F	None	None	Yes	No	No	No	No		21	never	never
2	VR	F	None	None	Yes	Yes		No	No		23	never	never
2	VR	F	None	tobaccosmokers	Yes	Yes		No	Yes		22	regular	ever(past/occ/reg)	current (occa-reg)
2	VR	F	ecigusers	None	No	No	Yes	No	Yes		32	occasional	ever(past/occ/reg)	current (occa-reg)
2	VR	F	None	None	Yes	No	No	No			26
2	VR	F	None	None	No	No	No	No	No		25	never	never
2	VR	F	tobaccosmokers	tobaccosmokers	Yes	Yes		Yes	Yes		21	regular	ever(past/occ/reg)	current (occa-reg)
2	VR	F	None	None	Yes	No	No	No	No		22	never	never
2	VR	F	None	None	Yes	No	No	No	No		21	never	never
2	VR	F	None	None	Yes	No	No	No	No		21	never	never
2	VR	M	None	None	Yes	Yes		No	No		24
2	VR	F	None	None	No	No	No	No	No		22	never	never
2	VR	F	None	None	Yes	No	No	No	No		21	never	never
2	VR	M	None	None	Yes	Yes		No	Yes		22	regular	ever(past/occ/reg)	current (occa-reg)
2	VR	F	None	None	Yes	No	No	No	No		21	never	never
2	VR	F	ecigusers	tobaccosmokers	Yes	Yes		No	Yes		21	regular	ever(past/occ/reg)	current (occa-reg)
2	VR	M	tobaccosmokers	tobaccosmokers	Yes	No	No	No	Yes		23	regular	ever(past/occ/reg)	current (occa-reg)
2	VR	F	None	None	Yes	Yes		No	Yes		43	occasional	ever(past/occ/reg)	current (occa-reg)
2	VR	F	None	None	Yes	No	No	No	No		22	never	never
2	VR	F	tobaccosmokers	None	No	No	No	No	No		21	ex-smoker	ever(past/occ/reg)	ex-smoker
2	VR	F	None	None	Yes	No	No	No	Yes		21	regular	ever(past/occ/reg)	current (occa-reg)
2	VR	F	None	tobaccosmokers	Yes	No	No	No	No		21	ex-smoker	ever(past/occ/reg)	ex-smoker
2	VR	F	None	None	Yes	No	No	No	Yes		21	regular	ever(past/occ/reg)	current (occa-reg)
2	VR	M	ecigusers	None	Yes	Yes		No	Yes		23	regular	ever(past/occ/reg)	current (occa-reg)
2	VR	F	ecigusers	None	Yes	No	No	No	No		20	never	never
2	VR	F	tobaccosmokers	tobaccosmokers	Yes	No	No	No	Yes		21	regular	ever(past/occ/reg)	current (occa-reg)
2	VR	F	None	None	Yes	No	No	No	No		21	never	never
2	VR	F			Yes	No	No	No	No		21	never	never
2	VR	F	None	None	Yes	No	No	No	No		26	never	never
2	VR	F	tobaccosmokers	tobaccosmokers	Yes	Yes		No	No		21	never	never
2	VR	F	None	None	Yes	No	No	No	No		22	ex-smoker	ever(past/occ/reg)	ex-smoker
2	VR	F	None	None	Yes	No	No	No	No		22	never	never
2	VR	F	tobaccosmokers	tobaccosmokers	Yes	No	No	No	No		21	never	never
2	VR	F	tobaccosmokers	None	Yes	No	No	No	No		21	never	never
2	VR	M	tobaccosmokers	None	Yes	No	No	No	Yes		23	occasional	ever(past/occ/reg)	current (occa-reg)
2	VR	M	ecigusers	ecigusers	Yes	No	No	No	No		21	never	never
2	VR	F	None	None	Yes	No	No	No	No		44
2	VR	F	None	None	Yes	No	No	No	No		21	never	never
2	VR	F	None	None	Yes	No	No	No	No		21	never	never
2	VR	F	None	None	Yes	No	No	No	No		23	never	never
2	VR	F	None	None	Yes	No	No	No	Yes		21	occasional	ever(past/occ/reg)	current (occa-reg)
2	VR	F	None	None	Yes	No	No	No	No		22	never	never
2	VR	F	ecigusers	None	Yes	No	No	No	Yes		21	regular	ever(past/occ/reg)	current (occa-reg)
2	VR	M	tobaccosmokers	None	Yes	No	No	No	No		41	never	never
2	VR	M	tobaccosmokers	tobaccosmokers	Yes	No	No	No	No		47	ex-smoker	ever(past/occ/reg)	ex-smoker
2	VR	M	None	None	Yes	Yes		No	No		21	never	never
2	VR	F	tobaccosmokers	None	Yes	No	No	No	No		22	never	never
2	VR	M			Yes	No	No	No	No		25	ex-smoker	ever(past/occ/reg)	ex-smoker
2	VR	F	ecigusers	ecigusers	Yes	No	No	No	No		22	ex-smoker	ever(past/occ/reg)	ex-smoker
2	VR	M	None	None	Yes	Yes		No	Yes		22	regular	ever(past/occ/reg)	current (occa-reg)
2	VR	F	None	None	Yes	No	No	No	No		21	never	never
2	VR	F	None	None	Yes	No	No	No	No		21	never	never
2	VR	F	tobaccosmokers	None	Yes	No	No	No	No		21	never	never
2	VR	F	tobaccosmokers	None	Yes	No	No	No	No		21	never	never
2	VR	M	None	None	Yes	Yes		No	No		21	ex-smoker	ever(past/occ/reg)	ex-smoker
2	VR	F	None	None	Yes	No	No	No	No		21	never	never
2	VR	F			Yes	Yes		No	Yes		21	regular	ever(past/occ/reg)	current (occa-reg)
2	VR	F	tobaccosmokers	None	Yes	No	No	No	No		21	never	never
2	VR	F	None	tobaccosmokers	Yes	No	Yes	No	Yes		21	regular	ever(past/occ/reg)	current (occa-reg)
2	VR		None	None	No	Yes		No	Yes		22	regular	ever(past/occ/reg)	current (occa-reg)
2	VR	F	None	None	Yes	No	No	No	No		21	never	never
2	VR	F	ecigusers	None	Yes	No	No	No	Yes		22	regular	ever(past/occ/reg)	current (occa-reg)
2	VR	M	tobaccosmokers	tobaccosmokers	Yes	Yes		No	Yes		27	occasional	ever(past/occ/reg)	current (occa-reg)
2	VR	M	None	tobaccosmokers	No	Yes		No	Yes		21	occasional	ever(past/occ/reg)	current (occa-reg)
2	VR	F	tobaccosmokers	tobaccosmokers	Yes	Yes		No	Yes		21	regular	ever(past/occ/reg)	current (occa-reg)
2	VR	F	None	None	Yes	No	No	No	No		22	never	never
2	VR	F	None	None	Yes	No	No	No	No		21	never	never
2	VR	F	None	None	Yes	No	No	No	Yes		21	occasional	ever(past/occ/reg)	current (occa-reg)
2	VR	F	None	None	Yes	No	No	No	No		21	never	never
2	VR	F	None	None	Yes	No	No	No	No		25	never	never
2	VR	M	None	None	Yes	No	No	No	No		24	never	never
2	VR	F	None	None	Yes	No	No	No	No		21	never	never
2	VR	M	tobaccosmokers	None	Yes	Yes		No	Yes		23	regular	ever(past/occ/reg)	current (occa-reg)
2	VR	M	None	tobaccosmokers	Yes	Yes		No	Yes		24	regular	ever(past/occ/reg)	current (occa-reg)
2	VR	M	tobaccosmokers	None	Yes	No	No	No			21
2	VR	M	ecigusers	None	Yes	No	No	No	No		24	never	never
2	VR	F	None	tobaccosmokers	Yes	No	No	No	No		21	ex-smoker	ever(past/occ/reg)	ex-smoker
2	VR	F	None	None	Yes	No	No	No	Yes		21	regular	ever(past/occ/reg)	current (occa-reg)
2	VR	F	ecigusers	ecigusers	Yes	No	No	No	No		21	ex-smoker	ever(past/occ/reg)	ex-smoker
2	VR	M	tobaccosmokers	None	Yes	No	No	No	No		21	never	never
2	VR	F	tobaccosmokers	None	Yes	No	No	No	No		21	never	never
2	VR	M	tobaccosmokers	tobaccosmokers	Yes	Yes		No	Yes		22	regular	ever(past/occ/reg)	current (occa-reg)
2	VR	F	None	None	Yes	No	No	No	No		32	never	never
2	VR	F	None	ecigusers	Yes	Yes		No	Yes		21	occasional	ever(past/occ/reg)	current (occa-reg)
2	VR	F	tobaccosmokers	tobaccosmokers	Yes	No	No	No	No		22	never	never
2	VR	F	tobaccosmokers	None	Yes	No	No	No	No		22	ex-smoker	ever(past/occ/reg)	ex-smoker
2	VR	F	None	None	Yes	No	No	No	No		21	never	never
2	VR	F	None	tobaccosmokers	Yes	No	No	No	No		21	never	never
2	VR	F	tobaccosmokers	tobaccosmokers	Yes	No	No	No	No		22	never	never
2	VR	F	None	None	Yes	No	No	No	No		27	never	never
2	VR	F	None	None	Yes	No	No	No	No		21	never	never
2	VR	F	None	None	Yes	No	No	No	Yes		22	regular	ever(past/occ/reg)	current (occa-reg)
2	VR	F	None	None	Yes	No	No	No	Yes		24	occasional	ever(past/occ/reg)	current (occa-reg)
2	VR	F	tobaccosmokers	tobaccosmokers	Yes	Yes		No	Yes		22	regular	ever(past/occ/reg)	current (occa-reg)
2	VR	F	tobaccosmokers	tobaccosmokers	Yes	Yes		No	Yes		21	regular	ever(past/occ/reg)	current (occa-reg)
2	VR	F	None	None	Yes	No	No	No	No		22	never	never
2	VR	F	None	None	Yes	No	No	No	Yes		21
2	VR	F	None	tobaccosmokers	Yes	No	No	No	No		21	never	never
2	VR	M	tobaccosmokers	tobaccosmokers	Yes	No	No	No	Yes		22	regular	ever(past/occ/reg)	current (occa-reg)
2	VR	M	tobaccosmokers	None	Yes	No	No	No	No		22	never	never
2	VR	F	None	tobaccosmokers	Yes	No	No	No	No		23	never	never
2	VR	F	None	None	Yes	No	No	No	Yes		22	occasional	ever(past/occ/reg)	current (occa-reg)
2	VR	F	tobaccosmokers	None	Yes	No	No	No	No		21	never	never
2	VR	F	ecigusers	None	Yes	No	No	No			25
2	VR	M	None	None	Yes	Yes		No	Yes		22	occasional	ever(past/occ/reg)	current (occa-reg)
2	VR	F	ecigusers	None	Yes	No	No	No	No		21	never	never
2	VR	F	tobaccosmokers	None	Yes	No	No	No	Yes		23	occasional	ever(past/occ/reg)	current (occa-reg)
2	VR	F	tobaccosmokers	tobaccosmokers	Yes	No	No	No	Yes		29	occasional	ever(past/occ/reg)	current (occa-reg)
2	VR	F	tobaccosmokers	None	No	No	No	No	No		36	never	never
2	VR	F	None	None	Yes	No	No	No	No		21	never	never
2	VR	F	None	None	Yes	Yes		No	Yes		21	occasional	ever(past/occ/reg)	current (occa-reg)
2	VR	M	ecigusers	ecigusers	Yes	Yes		No	Yes		23	regular	ever(past/occ/reg)	current (occa-reg)
2	VR	F	ecigusers	ecigusers		No	No	No	No		36	ex-smoker	ever(past/occ/reg)	ex-smoker
2	VR	F	None	None	Yes	No	No	No	No		21	never	never
2	VR	F	tobaccosmokers	None	Yes	Yes		No	Yes		21	regular	ever(past/occ/reg)	current (occa-reg)
2	VR	M	ecigusers	ecigusers	Yes	No	No	No	Yes		21	regular	ever(past/occ/reg)	current (occa-reg)
2	VR	F	tobaccosmokers	tobaccosmokers	Yes	No	No	No	No		23	never	never
2	VR	F	None	tobaccosmokers	Yes	No	No	No	No		22	never	never
2	VR	F	None	None	Yes	Yes		No	Yes		22	occasional	ever(past/occ/reg)	current (occa-reg)
2	VR	F	tobaccosmokers	None	Yes	Yes		No	No		22	never	never
2	VR	M	ecigusers	None	Yes	Yes		No	Yes		22	regular	ever(past/occ/reg)	current (occa-reg)
2	VR	F	None	None	Yes	No	No	No	No		22	never	never
2	VR	M	None	None	Yes	No	No	No	No		21	never	never
2	VR	M	None	tobaccosmokers	Yes	Yes		Yes	Yes		23
2	VR	F	ecigusers	None	Yes	Yes		Yes	No	Yes	41	ex-smoker	ever(past/occ/reg)	ex-smoker
2	VR	M	None	None	Yes	Yes		Yes	Yes		21	occasional	ever(past/occ/reg)	current (occa-reg)
2	VR	F	None	None	No	No	No	No	No		28	never	never
2	VR	F	None	None	Yes	Yes		No	Yes		25	regular	ever(past/occ/reg)	current (occa-reg)
1	VR	M	tobaccosmokers	None	Yes	No	No	No	No		21	never	never
1	VR	F	None	None	Yes	No	No	No	No		23	never	never
1	VR	F	tobaccosmokers	tobaccosmokers	Yes	Yes		No	Yes		22	regular	ever(past/occ/reg)	current (occa-reg)
1	VR	F	None	None	Yes	No	No	No	No		20	never	never
1	VR	F	tobaccosmokers	tobaccosmokers	Yes	Yes		No	Yes		20	regular	ever(past/occ/reg)	current (occa-reg)
1	VR	F	tobaccosmokers	None	No	No	No	No	No		20	never	never
1	VR	F	ecigusers	None	Yes	No	No	No	No		21	never	never
1	VR	F	ecigusers	None	Yes	No	No	No	No		21	never	never
1	VR	F	None	None	Yes	No	No	No	No		20	never	never
1	VR	M	tobaccosmokers	tobaccosmokers	Yes	Yes		No	Yes		21	regular	ever(past/occ/reg)	current (occa-reg)
1	VR	F	tobaccosmokers	tobaccosmokers	Yes	No	No	No	No		20	never	never
1	VR	F	tobaccosmokers	tobaccosmokers	Yes	Yes		No	Yes		21	regular	ever(past/occ/reg)	current (occa-reg)
1	VR	F	None	None	Yes	No	Yes	No	Yes		20
1	VR	F	None	None	Yes	No	No	No	Yes		20	occasional	ever(past/occ/reg)	current (occa-reg)
1	VR	F	None	None	Yes	No	No	No	No		20	never	never
1	VR	F	ecigusers	ecigusers	Yes	No	No	No	No		22	never	never
1	VR	F	None	None	Yes	No	No	No	Yes		20	occasional	ever(past/occ/reg)	current (occa-reg)
1	VR	M	tobaccosmokers	tobaccosmokers	Yes	No	No	No	No		21
1	VR	F	None	None	Yes	No	No	No	No		20	never	never
1	VR	F	tobaccosmokers	tobaccosmokers	Yes	No	No	No	No		37
1	VR	F	tobaccosmokers	tobaccosmokers	Yes	No	No	No	Yes		21	regular	ever(past/occ/reg)	current (occa-reg)
1	VR		tobaccosmokers	tobaccosmokers	Yes	No	Yes	No	Yes		24	regular	ever(past/occ/reg)	current (occa-reg)
1	VR	M	None	ecigusers	Yes	No	No	No	No		21	never	never
1	VR	M	None	None	Yes	No	No	No	Yes		21	occasional	ever(past/occ/reg)	current (occa-reg)
1	VR	F	tobaccosmokers	None	Yes	No	No	No	Yes		20	occasional	ever(past/occ/reg)	current (occa-reg)
1	VR	F	tobaccosmokers	None	Yes	No	No	No	Yes		20	regular	ever(past/occ/reg)	current (occa-reg)
1	VR	F	tobaccosmokers	None	Yes	Yes		No	No		27	never	never
1	VR	F	None	None	No	No	No	No	No		23	never	never
1	VR	F	None	tobaccosmokers	Yes	No	No	No	Yes		34	regular	ever(past/occ/reg)	current (occa-reg)
1	VR	F	ecigusers	None	Yes	No	No	No			21
1	VR	M	None	None	Yes	Yes		No	Yes		25	occasional	ever(past/occ/reg)	current (occa-reg)
1	VR	M	ecigusers	ecigusers	No	No		No	No		20	never	never
1	VR		ecigusers	ecigusers	Yes	No	No	No			24
1	VR	F	ecigusers	ecigusers	No	No	No	No	Yes		20	regular	ever(past/occ/reg)	current (occa-reg)
1	VR	F	ecigusers	None	Yes	Yes		No	Yes		21	occasional	ever(past/occ/reg)	current (occa-reg)
1	VR	M	tobaccosmokers	None	Yes	Yes		No	Yes		20	regular	ever(past/occ/reg)	current (occa-reg)
1	VR	M	tobaccosmokers	tobaccosmokers	Yes	Yes		No	Yes		24	regular	ever(past/occ/reg)	current (occa-reg)
1	VR	F	None	tobaccosmokers	Yes	Yes		No	Yes		20	occasional	ever(past/occ/reg)	current (occa-reg)
1	VR	F	None	None	Yes	No	No	No	Yes		20	regular	ever(past/occ/reg)	current (occa-reg)
1	VR	F	None	ecigusers	Yes	Yes		No	Yes		21	occasional	ever(past/occ/reg)	current (occa-reg)
1	VR	F	None	None	Yes	No	No	No	No		20	never	never
1	VR	F	None	None	Yes	No	No	No	No		20	never	never
1	VR	F	None	None	Yes	No	No	No	No		20	never	never
1	VR	F	None	None	Yes	No	No	No	No		21	never	never
1	VR	F	tobaccosmokers	tobaccosmokers	Yes	Yes		No	Yes		20	regular	ever(past/occ/reg)	current (occa-reg)
1	VR	F	None	None	Yes	Yes		No	Yes		21	regular	ever(past/occ/reg)	current (occa-reg)
1	VR	F	tobaccosmokers	tobaccosmokers	Yes	Yes		No	Yes		20	occasional	ever(past/occ/reg)	current (occa-reg)
1	VR	F	ecigusers	None	Yes	No	No	No			24
1	VR	F	tobaccosmokers	None	Yes	Yes		No	No		22	ex-smoker	ever(past/occ/reg)	ex-smoker
1	VR	M	None	tobaccosmokers	Yes	No	No	No	Yes		21	regular	ever(past/occ/reg)	current (occa-reg)
1	VR	F	tobaccosmokers	tobaccosmokers	Yes	No	No	No	No		21	never	never
1	VR	F	tobaccosmokers	None	Yes	No	No	No	No		22	never	never
1	VR	F	None	None	Yes	No	No	No	No		20	never	never
1	VR	F	None	tobaccosmokers	Yes	Yes		No	Yes		22	regular	ever(past/occ/reg)	current (occa-reg)
1	VR	F	None	None	Yes	Yes		No	Yes		20	occasional	ever(past/occ/reg)	current (occa-reg)
1	VR	M	ecigusers	None	Yes	No	No	No	No		30	never	never
1	VR	F	None	None	Yes	No	No	No	No		21	never	never
1	VR		tobaccosmokers	tobaccosmokers	Yes	No	Yes	No	Yes		21	regular	ever(past/occ/reg)	current (occa-reg)
1	VR	F	tobaccosmokers	tobaccosmokers	No	No	No	No	Yes		21	occasional	ever(past/occ/reg)	current (occa-reg)
1	VR	F	None	None	Yes	No	No	No	No		21	never	never
1	VR	M	None	tobaccosmokers	Yes	Yes		No	Yes		51	regular	ever(past/occ/reg)	current (occa-reg)
1	VR	F	None	None	Yes	No	No	No			20		ever(past/occ/reg)
1	VR	F	None	None	Yes	No	No	No	No		21	never	never
1	VR	F	tobaccosmokers	tobaccosmokers	Yes	Yes		No	Yes		21	regular	ever(past/occ/reg)	current (occa-reg)
1	VR	F	tobaccosmokers	None	Yes	No	No	No	No		20	never	never
1	VR	F	None	None	Yes	No	No	No	No		20	never	never
1	VR	F	tobaccosmokers	tobaccosmokers	Yes	No	No	No	No		21	never	never
1	VR	F	tobaccosmokers	tobaccosmokers	Yes	Yes		No	Yes		22	regular	ever(past/occ/reg)	current (occa-reg)
1	VR	F	ecigusers	ecigusers	No	No	No	No	No		21	never	never
1	VR	F	tobaccosmokers	tobaccosmokers	Yes	No	No	No	Yes		20	regular	ever(past/occ/reg)	current (occa-reg)
1	VR	F	ecigusers	None		No	No	No	No		21	never	never
1	VR	F	tobaccosmokers	tobaccosmokers	Yes	Yes		No	Yes		21	regular	ever(past/occ/reg)	current (occa-reg)
1	VR	F		tobaccosmokers	Yes	No	No	No	No		20	never	never
1	VR	F	None	None	Yes	No	No	No	Yes		20	occasional	ever(past/occ/reg)	current (occa-reg)
1	VR	F	None	None	Yes	No	No	No	No		20	never	never
1	VR	M	tobaccosmokers	tobaccosmokers	Yes	Yes		No	Yes		29	regular	ever(past/occ/reg)	current (occa-reg)
1	VR	M	None	tobaccosmokers	Yes	Yes		No	Yes		20	occasional	ever(past/occ/reg)	current (occa-reg)
1	VR	F	None	tobaccosmokers	Yes	No	No	No	Yes		28	regular	ever(past/occ/reg)	current (occa-reg)
1	VR	M	tobaccosmokers	None	Yes	Yes		No	No		23	ex-smoker	ever(past/occ/reg)	ex-smoker
1	VR	M	None	None	Yes	No	No	No	No		21	never	never
1	VR	F	None	None	No	No	No	No	No		20	never	never
1	VR	F	None	tobaccosmokers	Yes	No	No	No	Yes		21	occasional	ever(past/occ/reg)	current (occa-reg)
1	VR	F	None	None	Yes	No	No	No	No		20	never	never
1	VR	F	tobaccosmokers	None	Yes	No	No	No	No		21	never	never
1	VR	F	ecigusers	ecigusers	Yes	Yes		No	No		21	ex-smoker	ever(past/occ/reg)	ex-smoker
1	VR	F	tobaccosmokers	tobaccosmokers	Yes	Yes		No	Yes		21	regular	ever(past/occ/reg)	current (occa-reg)
1	VR	F	tobaccosmokers	None	Yes	No	No	No	No		21	ex-smoker	ever(past/occ/reg)	ex-smoker
1	VR	M	tobaccosmokers	None	Yes	Yes		No	Yes		21	regular	ever(past/occ/reg)	current (occa-reg)
1	VR	F	tobaccosmokers	tobaccosmokers	Yes	No	No	No	No		22	never	never
1	VR	F	ecigusers	None	Yes	No	No	No	Yes		20	occasional	ever(past/occ/reg)	current (occa-reg)
1	VR	F	tobaccosmokers	tobaccosmokers	Yes	No	No	No	No		20	never	never
1	VR	M			Yes	Yes		No	Yes		22	regular	ever(past/occ/reg)	current (occa-reg)
1	VR	M	None	None	Yes	No	No	No	No		21	never	never
1	VR	F	None	None	Yes	No	No	No	No		20	never	never
1	VR	F	None	None	Yes	No	No	No	No		20	never	never
1	VR	F	ecigusers	ecigusers	Yes	Yes		No	Yes		21	regular	ever(past/occ/reg)	current (occa-reg)
1	VR	F	None	None	Yes	No	No	No	No		20	never	never
1	VR	F	tobaccosmokers	None	Yes	No	No	No	No		20	never	never
1	VR	F	None	None	Yes	Yes		No	Yes		47	regular	ever(past/occ/reg)	current (occa-reg)
1	VR	F	ecigusers	ecigusers	Yes	No	No	No	No		23	never	never
1	VR	M	None	None	Yes	No	No	No	No		20	never	never
1	VR	F	None	tobaccosmokers	Yes	No	No	No	Yes		21	occasional	ever(past/occ/reg)	current (occa-reg)
1	VR	M	tobaccosmokers	None	Yes	Yes		Yes	Yes		28	regular	ever(past/occ/reg)	current (occa-reg)
1	VR	F	None	None	No	No	No	No	No		52	never	never
1	VR	F	tobaccosmokers	tobaccosmokers	Yes	Yes		No			21
1	VR	F	tobaccosmokers	tobaccosmokers	Yes	No	No	No	No		21	never	never
1	VR	F	tobaccosmokers	tobaccosmokers	Yes	Yes		No	No		21	ex-smoker	ever(past/occ/reg)	ex-smoker
1	VR	M	None	None	Yes	No	Yes	No	Yes		21	occasional	ever(past/occ/reg)	current (occa-reg)
1	VR	M	tobaccosmokers	None	Yes	Yes		No	Yes		22	regular	ever(past/occ/reg)	current (occa-reg)
1	VR	F	tobaccosmokers	None	Yes	No	No	No	No		32	ex-smoker	ever(past/occ/reg)	ex-smoker
1	VR	F	tobaccosmokers	tobaccosmokers	Yes	No	No	No	No		24	never	never
1	VR	F	tobaccosmokers	tobaccosmokers	Yes	No	No	No	Yes		20	occasional	ever(past/occ/reg)	current (occa-reg)
2	VR	F	tobaccosmokers	None	Yes	No	No	No	Yes		24	occasional	ever(past/occ/reg)	current (occa-reg)
1	VR	F	tobaccosmokers		Yes	No	No	No	No		21	never	never
1	VR	F	tobaccosmokers	tobaccosmokers	Yes	Yes		No	No		21	ex-smoker	ever(past/occ/reg)	ex-smoker
1	VR	F			Yes	No	No	No	No		20	ex-smoker	ever(past/occ/reg)	ex-smoker
1	VR	F	ecigusers	None	Yes	Yes		No	No		21	never	never
1	VR	F	tobaccosmokers	tobaccosmokers	Yes	Yes		No	Yes		20	regular	ever(past/occ/reg)	current (occa-reg)
1	VR	F	None	tobaccosmokers	Yes	Yes		No	Yes		20	regular	ever(past/occ/reg)	current (occa-reg)
1	VR	F	tobaccosmokers	None	Yes	No	No	No	No		21	never	never
1	VR	F		tobaccosmokers	Yes	Yes		No	Yes		21	regular	ever(past/occ/reg)	current (occa-reg)
1	VR	M	ecigusers	ecigusers	Yes	No	No	No	Yes		23	occasional	ever(past/occ/reg)	current (occa-reg)
1	VR	F	tobaccosmokers	tobaccosmokers	Yes	Yes		No	No		23	ex-smoker	ever(past/occ/reg)	ex-smoker
1	VR	F	None	None	Yes	No	No	No	No		20	never	never
1	VR	F	ecigusers	ecigusers	Yes	Yes		No	Yes		20	regular	ever(past/occ/reg)	current (occa-reg)
1	VR	F	tobaccosmokers	None	Yes	No	No	No	No		21	never	never
1	VR	F	None	None	No	Yes			Yes		21	regular	ever(past/occ/reg)	current (occa-reg)
1	VR	F	tobaccosmokers	tobaccosmokers	Yes	Yes		No	Yes		20	regular	ever(past/occ/reg)	current (occa-reg)
1	VR	F	None	None	Yes	No	No	No	No		20	never	never
1	VR	F	None	None	Yes	Yes		No	No		21	never	never
1	VR	F	None	None	Yes	No	No	No	No		20	ex-smoker	ever(past/occ/reg)	ex-smoker
1	VR	F	None	None	No	No	No	No	No		20	never	never
1	VR	M	tobaccosmokers	tobaccosmokers	Yes	Yes			Yes		22	regular	ever(past/occ/reg)	current (occa-reg)
1	VR	F	None	None	Yes	No	No	No	No		21	never	never
1	VR	F	ecigusers	ecigusers	Yes	No	No	No	No		25	never	never
1	VR	F	ecigusers	tobaccosmokers	Yes	Yes		No	Yes		22	regular	ever(past/occ/reg)	current (occa-reg)
3	VR	F	tobaccosmokers	None	Yes	No	No	No	No		22	never	never
3	VR	M	None	None	Yes	No	No	No	No		22	never	never
3	VR	F	ecigusers	ecigusers	Yes	Yes		No	Yes		24	regular	ever(past/occ/reg)	current (occa-reg)
3	VR	F	tobaccosmokers	None	Yes	Yes		No	No		33	never	never
3	VR	M	None	None	Yes	No	No	No	No		22	never	never
3	VR	F	tobaccosmokers	tobaccosmokers	Yes	No	No	No	Yes		22
3	VR	M	tobaccosmokers	tobaccosmokers	Yes	Yes	No		Yes		23	regular	ever(past/occ/reg)	current (occa-reg)
3	VR	M	ecigusers	ecigusers	Yes	Yes		No	Yes		28	regular	ever(past/occ/reg)	current (occa-reg)
3	VR	F	None	tobaccosmokers	Yes	No	No	No	Yes		23	occasional	ever(past/occ/reg)	current (occa-reg)
3	VR	F	None	None	Yes	No	No	No	No		24	never	never
3	VR	F	None	None	Yes	No	No	No	No		23	never	never
3	VR	F	None	None	Yes	Yes		No	Yes		23	regular	ever(past/occ/reg)	current (occa-reg)
3	VR	F	tobaccosmokers	tobaccosmokers	Yes	Yes		No	No		33	never	never
3	VR	F	tobaccosmokers	tobaccosmokers	Yes	Yes		No	Yes		22	occasional	ever(past/occ/reg)	current (occa-reg)
3	VR	F	None	None	Yes	No	No	No	Yes		30	regular	ever(past/occ/reg)	current (occa-reg)
3	VR	F	None	tobaccosmokers	Yes	No	No	No	Yes		22	regular	ever(past/occ/reg)	current (occa-reg)
3	VR	F	None	None	Yes	No	No	No	No		22	ex-smoker	ever(past/occ/reg)	ex-smoker
3	VR	M	None	None	Yes	Yes		No	No		24	never	never
3	VR	F	None	ecigusers	Yes	Yes		No	Yes		25	occasional	ever(past/occ/reg)	current (occa-reg)
3	VR	F	ecigusers	None	Yes	No	No	No	Yes		22	regular	ever(past/occ/reg)	current (occa-reg)
3	VR	F	tobaccosmokers	tobaccosmokers	Yes	Yes		No	Yes		26	regular	ever(past/occ/reg)	current (occa-reg)
3	VR	M	None	ecigusers	Yes	No	No	No	No		25	never	never
2	VR	F	None	None	Yes	No	No	No	No		20	never	never
1	VR	F		ecigusers	No	Yes		No	Yes		26	regular	ever(past/occ/reg)	current (occa-reg)
3	VR	F	ecigusers	ecigusers	Yes	No	No	No	Yes		24	regular	ever(past/occ/reg)	current (occa-reg)
1	VR	F	tobaccosmokers	tobaccosmokers	Yes	No	No	No	No		21	never	never
1	VR	M	tobaccosmokers	tobaccosmokers					No		26	never	never
1	VR	F	ecigusers	ecigusers	Yes	Yes		No	No		21	never	never
1	VR	F			Yes	Yes		No	Yes		22	regular	ever(past/occ/reg)	current (occa-reg)
3	VR	M	tobaccosmokers	tobaccosmokers	Yes	Yes		Yes	Yes		23	regular	ever(past/occ/reg)	current (occa-reg)	TobaReduction
3	VR	F	None	None	Yes	Yes		No	Yes		22	regular	ever(past/occ/reg)	current (occa-reg)
3	VR	F	tobaccosmokers	tobaccosmokers	Yes	No	No	No	Yes		23	regular	ever(past/occ/reg)	current (occa-reg)
1	VR	F	None	tobaccosmokers	Yes	Yes		No	Yes		22	regular	ever(past/occ/reg)	current (occa-reg)
1	VR	F	tobaccosmokers	tobaccosmokers	Yes	Yes		No	No		22	never	never
1	VR	F	ecigusers	None	Yes	No	No	No	No		20	never	never
1	VR	F	tobaccosmokers	None	Yes	No	No	No	No		20	never	never
1	VR	F	None	None	Yes	Yes		No	Yes		21	regular	ever(past/occ/reg)	current (occa-reg)
1	VR	F	None	None	No	No	No	No	No		21	never	never
1	VR	F	None	None	Yes	No	No	No	Yes		20	occasional	ever(past/occ/reg)	current (occa-reg)
1	VR	F	None	None	Yes	No	No	No	No		20	never	never
1	VR	F	None	None	Yes	No	No	No	No		21	never	never
1	VR	F	tobaccosmokers	tobaccosmokers	Yes	No	No	No	No		20
1	VR	F	tobaccosmokers	None	Yes	No	No	No	Yes		21	regular	ever(past/occ/reg)	current (occa-reg)
1	VR	F	tobaccosmokers		Yes	No	No	No	No		21	never	never
1	VR	F	tobaccosmokers	None	Yes	No	No	No	No		20	never	never
1	VR	F	None	None	No	No	No	No	No		20	never	never
1	VR	M	tobaccosmokers	tobaccosmokers	Yes	No	No	No	No		21	ex-smoker	ever(past/occ/reg)	ex-smoker
1	VR	F	tobaccosmokers	tobaccosmokers	Yes	No	No	No	No		21	never	never
1	VR	F	tobaccosmokers	tobaccosmokers	Yes	Yes		No	Yes		21	regular	ever(past/occ/reg)	current (occa-reg)
1	VR	M	tobaccosmokers	tobaccosmokers	Yes	Yes		No	Yes		20	regular	ever(past/occ/reg)	current (occa-reg)
1	VR	F	None	None	Yes	No	No	No	Yes		20	occasional	ever(past/occ/reg)	current (occa-reg)
1	VR	F	tobaccosmokers	tobaccosmokers	Yes	No	No	No	No		20	never	never
1	VR	F	ecigusers	ecigusers	Yes	No	No	No	Yes		20	occasional	ever(past/occ/reg)	current (occa-reg)
1	VR	F	None	None	Yes	No	No	No	No		20
1	VR	M	tobaccosmokers	tobaccosmokers	Yes	Yes		No	No		20
1	VR	F	None	None	No	No	No	No	No		20	never	never
1	VR	F	None	None	Yes	No	No	No	No		22	never	never
2	VR	M	tobaccosmokers	None	Yes	No	No	No	Yes		20
2	VR	M	tobaccosmokers	None	Yes	No	No	No	No		23	never	never
1	VR	M	None	None	Yes	Yes		No	Yes		24	occasional	ever(past/occ/reg)	current (occa-reg)
3	VR	M	tobaccosmokers	tobaccosmokers	Yes	No	No	No		-9	41		ever(past/occ/reg)
3	VR	F	None	None	Yes	No	No	No	Yes		23
3	VR	M	None	None	Yes	No	No	No			22
3	VR	F	tobaccosmokers	tobaccosmokers	Yes	No	No	No	Yes		24	regular	ever(past/occ/reg)	current (occa-reg)
3	VR	F	None	None	Yes	No	No	No	No		22	never	never
3	VR	M	None	None	Yes	Yes		No	No	No	26	ex-smoker	ever(past/occ/reg)	ex-smoker
3	VR	F	None	None	Yes	Yes		Yes	No		22	never	ever(past/occ/reg)
3	VR	F	None	None	Yes	No	No	No	No		22	never	never
3	VR	F	ecigusers		Yes	No	No	No	No		41	never	never
3	VR	M	tobaccosmokers	tobaccosmokers	Yes	Yes		No	No	No	23	ex-smoker	ever(past/occ/reg)	ex-smoker
3	VR	M	None	None	Yes	Yes		No	Yes		34	regular	ever(past/occ/reg)	current (occa-reg)
3	VR	F	None	None	Yes	No	No	No	No		22
3	VR	F	None	None	Yes	No	No	No	No		23	never	never
3	VR	M	None	None	Yes	Yes		No	No		22	ex-smoker	ever(past/occ/reg)	ex-smoker
3	VR	F	tobaccosmokers	tobaccosmokers	Yes	No	No	No	Yes		22	occasional	ever(past/occ/reg)	current (occa-reg)
3	VR	F	ecigusers	ecigusers	Yes	No	No	No	No		22	never	never
3	VR	M	None	ecigusers	Yes	Yes		No	Yes		24	occasional	ever(past/occ/reg)	current (occa-reg)
3	VR	M	None	tobaccosmokers	Yes	No	No	No	Yes		23	occasional	ever(past/occ/reg)	current (occa-reg)
3	VR	M	tobaccosmokers	tobaccosmokers	Yes	Yes		No	Yes		23	regular	ever(past/occ/reg)	current (occa-reg)
3	VR	M	tobaccosmokers	None	Yes	Yes		No	Yes		31	regular	ever(past/occ/reg)	current (occa-reg)
3	VR	F	ecigusers	ecigusers	Yes	No	No	No	No		25	never	never
3	VR	F	None	None	Yes	No	No	No	Yes		24	regular	ever(past/occ/reg)	current (occa-reg)
3	VR	F	None	None	Yes	No	No	No	No		34	never	never
3	VR	M	ecigusers	ecigusers	Yes	No	No	No	No		23	never	never
3	VR	F	tobaccosmokers	tobaccosmokers	Yes	No	No	No	Yes		22	occasional	ever(past/occ/reg)	current (occa-reg)
3	VR	F	ecigusers	None	Yes	No	No	No	No		39	never	never
3	VR	F	None	None	Yes	No	No	No	No		22	never	never
3	VR	F	None	None	Yes	Yes		No	Yes		22	occasional	ever(past/occ/reg)	current (occa-reg)
3	VR	F	ecigusers	None	Yes	No	No	No	No		23	never	never
3	VR	M	None	None	Yes	No	No	No	No		23	never	never
3	VR	M	None	None	No	No	No	No	No		41	never	never
3	VR	F	tobaccosmokers	tobaccosmokers	Yes	Yes		No	Yes			regular	ever(past/occ/reg)	current (occa-reg)
3	VR	M	None	tobaccosmokers	Yes	Yes		No	Yes		22	regular	ever(past/occ/reg)	current (occa-reg)
3	VR	M	ecigusers	tobaccosmokers	Yes	No	No	No	Yes		25	regular	ever(past/occ/reg)	current (occa-reg)
3	VR	F	None	None	Yes	Yes		No	No		22	never	never
3	VR	F	tobaccosmokers	tobaccosmokers	Yes	Yes		No	Yes		23	regular	ever(past/occ/reg)	current (occa-reg)
3	VR	F	tobaccosmokers	tobaccosmokers	Yes	Yes		No	Yes		22	occasional	ever(past/occ/reg)	current (occa-reg)
3	VR	F	tobaccosmokers	tobaccosmokers	Yes	Yes		No	Yes		25	regular	ever(past/occ/reg)	current (occa-reg)
3	VR	M	ecigusers	ecigusers	Yes	No	No	No	No		24	never	never
3	VR	M	ecigusers	ecigusers	Yes	Yes		No	Yes		23	occasional	ever(past/occ/reg)	current (occa-reg)
3	VR	F	None	None	Yes	No	No	No	No		22	never	never
3	VR	F	None	None	Yes	No	No	No	No		23	never	never
3	VR	F	tobaccosmokers	None	Yes	Yes		No	Yes		23	regular	ever(past/occ/reg)	current (occa-reg)
3	VR	M	None	None	Yes	Yes		No	Yes		23	regular	ever(past/occ/reg)	current (occa-reg)
3	VR	F	ecigusers	None	Yes	Yes		No	Yes		30	regular	ever(past/occ/reg)	current (occa-reg)
3	VR	F	None	None	Yes	No	No	No	No		22	ex-smoker	ever(past/occ/reg)	ex-smoker
3	VR	M	tobaccosmokers	ecigusers	Yes	No	No	No	No		23	never	never
3	VR	F	tobaccosmokers	None	Yes	No	No	No	No		22	never	never
3	VR	F	None	ecigusers	Yes	No	No	No	Yes		23	regular	ever(past/occ/reg)	current (occa-reg)
3	VR	M	tobaccosmokers	tobaccosmokers	Yes	Yes		No	Yes		25	regular	ever(past/occ/reg)	current (occa-reg)
3	VR	M	None	None	No	No	No	No	No		30	never	never
3	VR	F	tobaccosmokers	tobaccosmokers	Yes	No	No	No	No		23	never	never
3	VR	F	None	tobaccosmokers	Yes	Yes		No	Yes		27	regular	ever(past/occ/reg)	current (occa-reg)
3	VR	M	None	tobaccosmokers	Yes	Yes		No	Yes		23	regular	ever(past/occ/reg)	current (occa-reg)
3	VR	F	tobaccosmokers	tobaccosmokers	Yes	No	No	No	No		23	never	never
3	VR	F	tobaccosmokers	tobaccosmokers	Yes	No	No	No	No		22	never	never
3	VR	M	tobaccosmokers	tobaccosmokers	Yes	Yes		No	Yes		22	regular	ever(past/occ/reg)	current (occa-reg)
3	VR	F	ecigusers	None	Yes	Yes		No	Yes		22	regular	ever(past/occ/reg)	current (occa-reg)
3	VR	M	None	None	No	No	Yes	No	No		22	ex-smoker	ever(past/occ/reg)	ex-smoker
3	VR	M	tobaccosmokers	None	No	No	No	No	No		23	never	never
3	VR	M	None	ecigusers	Yes	No	No	No	No		22	never	never
3	VR	M	tobaccosmokers	None	Yes	No	No	No	No		25	never	never
3	VR	F	tobaccosmokers	tobaccosmokers	Yes	No	No	No	Yes		27	regular	ever(past/occ/reg)	current (occa-reg)
3	VR	F	ecigusers	None	Yes	No	No	No	Yes		23	occasional	ever(past/occ/reg)	current (occa-reg)
3	VR	F	None	None	Yes	Yes		No	Yes		22	regular	ever(past/occ/reg)	current (occa-reg)
3	VR	M	ecigusers	None	Yes	Yes		No	Yes		23	regular	ever(past/occ/reg)	current (occa-reg)
3	VR	F	None	None	No	No	No	No	No		38
3	VR	M	tobaccosmokers	tobaccosmokers	Yes	Yes		No	Yes		22	regular	ever(past/occ/reg)	current (occa-reg)
3	VR	F	None	None	Yes	No	No	No	No		22	never	never
3	VR	M	tobaccosmokers	tobaccosmokers	Yes	No	No	No	No		24	never	never
3	VR	F	tobaccosmokers	ecigusers	Yes	Yes		No	Yes		24	regular	ever(past/occ/reg)	current (occa-reg)
3	VR	F	tobaccosmokers	None	Yes	No	No	No	No		22	never	never
3	VR	M	None	None	Yes	Yes		No	Yes		23	regular	ever(past/occ/reg)	current (occa-reg)
3	VR	F	None	None	Yes	No	No	No	No		23	never	never
3	VR	F	tobaccosmokers	tobaccosmokers	No	No	No	No	Yes		25	occasional	ever(past/occ/reg)	current (occa-reg)
3	VR	F	None	None	Yes	No	No	No	No		23	never	never
3	VR	F	None	tobaccosmokers	Yes	No	No	No	Yes		25	regular	ever(past/occ/reg)	current (occa-reg)
3	VR	M	tobaccosmokers	tobaccosmokers	Yes	Yes		No	Yes		22	regular	ever(past/occ/reg)	current (occa-reg)
3	VR	M	tobaccosmokers	None	Yes	No	No	No	No		26	never	never
3	VR	M	None	None	Yes	Yes		No	Yes		27	regular	ever(past/occ/reg)	current (occa-reg)
3	VR	M	None	None	Yes	No	No	No	No		32	never	never
3	VR	F	ecigusers	ecigusers	Yes	No	No	No	Yes		22	occasional	ever(past/occ/reg)	current (occa-reg)
3	VR	F	ecigusers	ecigusers	Yes	Yes		No	No		24	never	never
3	VR	F	None	None	Yes	No	No	No	No		24	never	never
3	VR	F	tobaccosmokers	tobaccosmokers	Yes	No	No	No	Yes		22	occasional	ever(past/occ/reg)	current (occa-reg)
3	VR	F	tobaccosmokers	tobaccosmokers	Yes	Yes		No	Yes		23	regular	ever(past/occ/reg)	current (occa-reg)
3	VR	F	None	None	Yes	Yes		No	Yes		25	regular	ever(past/occ/reg)	current (occa-reg)
3	VR	F	None	None	Yes	Yes		No	Yes		23	regular	ever(past/occ/reg)	current (occa-reg)
3	VR	F	tobaccosmokers	None	Yes	No	No	No	No		54	never	never
3	VR	M	None	None	Yes	No	No	No	Yes			regular	ever(past/occ/reg)	current (occa-reg)
3	VR	F	ecigusers	None	Yes	No	No	No	No			never	never
3	VR	F	None	None	Yes	No	No	No	No		23	never	never
3	VR	M	None	None	Yes	Yes		No	Yes		27	regular	ever(past/occ/reg)	current (occa-reg)
3	VR	F	tobaccosmokers	tobaccosmokers	Yes	Yes		No	Yes		23	occasional	ever(past/occ/reg)	current (occa-reg)
3	VR	F	None	None	Yes	No	No	No	No		27	never	never
3	VR	F	None	tobaccosmokers	Yes	Yes		No	No		23	never	never
3	VR	F	tobaccosmokers	tobaccosmokers	Yes	Yes		No	Yes		23	regular	ever(past/occ/reg)	current (occa-reg)
3	VR	M	tobaccosmokers	tobaccosmokers	Yes	No	No	No	No		23	never	never
3	VR	F	None	None	Yes	No	No	No	Yes		23	regular	ever(past/occ/reg)	current (occa-reg)
3	VR	F	None	None	Yes	No	No	No	No		24	never	never
3	VR	F	tobaccosmokers	ecigusers							24
3	VR		tobaccosmokers	ecigusers
3	VR	F	tobaccosmokers	tobaccosmokers	Yes	No	Yes	No	Yes		24	occasional	ever(past/occ/reg)	current (occa-reg)
3	VR	F	tobaccosmokers	None	Yes	No	No	No	No		23	never	never
3	VR	F	None	None	Yes	No	No	No	No		34	never	never
3	VR	F	None	None	Yes	No	No	No			22
3	VR	F	None	None	Yes	Yes		No	Yes		22	regular	ever(past/occ/reg)	current (occa-reg)
3	VR	F	None	tobaccosmokers	Yes	No	No	No	Yes		24	regular	ever(past/occ/reg)	current (occa-reg)
3	VR	M	ecigusers	ecigusers	Yes	Yes		No	Yes		40	regular	ever(past/occ/reg)	current (occa-reg)
3	VR	F	None	None	Yes	No	No	No	No		23	never	never
3	VR	F	ecigusers	None	No	No	No	No	No		22	never	never
3	VR	F	None	None	Yes	No	No	No	No		22	never	never
3	VR	M	None	ecigusers	Yes	No	No	No	No		39	never	never
3	VR	M	tobaccosmokers	None	Yes	Yes		No	No		23	ex-smoker	ever(past/occ/reg)	ex-smoker
3	VR	M	None	tobaccosmokers	Yes	Yes		No	Yes		22	regular	ever(past/occ/reg)	current (occa-reg)
3	VR	M	tobaccosmokers	tobaccosmokers	Yes	Yes		No	Yes		27	regular	ever(past/occ/reg)	current (occa-reg)
3	VR	M	None	None	Yes	No	No	No	No		24	never	never
3	VR	F	None	None	Yes	No	No	No	No		22	never	never
3	VR	M	None	None	Yes	No	No	No	No		26	never	never
3	VR	F	tobaccosmokers	None	Yes	No	No	No	No		23	never	never
3	VR	M	tobaccosmokers	tobaccosmokers	Yes	No	No	No	Yes		25	occasional	ever(past/occ/reg)	current (occa-reg)
3	VR	M	None	ecigusers	Yes	Yes		No	Yes		25	regular	ever(past/occ/reg)	current (occa-reg)
3	VR	F	tobaccosmokers	None	Yes	No	No	No	No		22	never	never
3	VR	M	None	None	Yes	Yes		Yes	No		39	ex-smoker	ever(past/occ/reg)	ex-smoker
3	VR	F	None	None	Yes	No	No	No			22
3	VR	M	None	None	Yes	No	No	No	No		22	never	never
3	VR	F	None	None	Yes	No	No	No	Yes		22	regular	ever(past/occ/reg)	current (occa-reg)
3	VR	F	None	None	Yes	No	No	No	Yes		25	occasional	ever(past/occ/reg)	current (occa-reg)
3	VR	M	None	None	Yes	Yes		No	No		23	never	never
3	VR	F	tobaccosmokers	tobaccosmokers	Yes	No	No	No	Yes		24	regular	ever(past/occ/reg)	current (occa-reg)
3	VR	F	ecigusers	ecigusers	Yes	Yes		No	Yes		23	regular	ever(past/occ/reg)	current (occa-reg)
3	VR	M	ecigusers	None	Yes	Yes		No	No	-9	33	ex-smoker	ever(past/occ/reg)	ex-smoker
3	VR	F	tobaccosmokers	tobaccosmokers	Yes	No	No	No	No		23	never	never
3	VR	M	None	tobaccosmokers	Yes	No	No	No	No		24	never	never
3	VR	F	tobaccosmokers	None	Yes	No	No	No	No		25	never	never
3	VR	F	ecigusers	tobaccosmokers	Yes	No	No	No	No		23	never	never
3	VR	F	ecigusers	tobaccosmokers	Yes	No	No	No	Yes		23	occasional	ever(past/occ/reg)	current (occa-reg)
3	VR	F	None	None	Yes	No	No	No	No		24	ex-smoker	ever(past/occ/reg)	ex-smoker
3	VR	F	None	None	Yes	No	No	No	No		23	never	never
3	VR	M	ecigusers	ecigusers	Yes	Yes		No	Yes		28	regular	ever(past/occ/reg)	current (occa-reg)
3	VR	M	ecigusers	ecigusers	Yes	No	No	No	No		23	never	never
3	VR	F	None	None	Yes	No	No	No	No		22	never	never
3	VR	F	ecigusers	None	Yes	No	No	No	No		24	ex-smoker	ever(past/occ/reg)	ex-smoker
3	VR	F	ecigusers	ecigusers	Yes	Yes		No	Yes		23	regular	ever(past/occ/reg)	current (occa-reg)
3	VR	F	tobaccosmokers	tobaccosmokers	Yes	Yes		No	Yes		24	regular	ever(past/occ/reg)	current (occa-reg)
3	VR	F	None	None	No	No	No	No	No		24	never	never
3	VR	M	ecigusers	ecigusers	Yes	No	No	No	No		24	never	never
3	VR	F	ecigusers	ecigusers	Yes	Yes		No	Yes		23	regular	ever(past/occ/reg)	current (occa-reg)
3	VR	M	tobaccosmokers	ecigusers	Yes	No	No	No	No		25	never	never
3	VR	F	tobaccosmokers	None	Yes	No	No	No	No		40	ex-smoker	ever(past/occ/reg)	ex-smoker
3	VR	F	ecigusers	ecigusers	Yes	Yes		No	Yes		32	regular	ever(past/occ/reg)	current (occa-reg)
3	VR	F	tobaccosmokers	tobaccosmokers	Yes	No	No	No	Yes		26	regular	ever(past/occ/reg)	current (occa-reg)
3	VR	F	None	None	Yes	No	No	No	Yes		23	regular	ever(past/occ/reg)	current (occa-reg)
3	VR	F	None	None	Yes	Yes		No	Yes		26	regular	ever(past/occ/reg)	current (occa-reg)
3	VR	F	None	None	Yes	Yes		No	Yes		23	regular	ever(past/occ/reg)	current (occa-reg)
3	VR	F	tobaccosmokers	None	Yes	No	No	No	No		24	ex-smoker	ever(past/occ/reg)	ex-smoker
3	VR	F	None	None	Yes	No	No	No	Yes		22	occasional	ever(past/occ/reg)	current (occa-reg)
3	VR	F	ecigusers	tobaccosmokers	Yes	Yes		No	Yes		27	regular	ever(past/occ/reg)	current (occa-reg)
3	VR	M	None	tobaccosmokers	Yes	No	No	No	Yes		23
3	VR	M	None	None	Yes	No	No	No	No		28	never	never
3	VR	M	tobaccosmokers	None	Yes	No	No	No	No		25	never	never
3	VR	M	ecigusers	None	Yes	Yes		No	Yes		23	regular	ever(past/occ/reg)	current (occa-reg)
3	VR	F	None	None	Yes	No	No	No	No		22	never	never
3	VR	M	None	None	Yes	No	No	No	No		26	never	never
3	VR	F	None	None	No	No	No	No	No		22	never	never
3	VR	F	ecigusers	ecigusers	Yes	No	No	No	No		22	never	never
3	VR	F	tobaccosmokers	tobaccosmokers	Yes	No	No	No	No		22	ex-smoker	ever(past/occ/reg)	ex-smoker
3	VR	M	None	None	Yes	Yes		No	Yes		22	regular	ever(past/occ/reg)	current (occa-reg)
3	VR	F	tobaccosmokers	tobaccosmokers	Yes	No	No	No	No		28	never	never
3	VR	F	None	None	Yes	No	No	No	No		23	never	never
3	VR	M	tobaccosmokers	None	Yes	Yes		No	No	Yes	25	ex-smoker	ever(past/occ/reg)	ex-smoker
3	VR	F	tobaccosmokers	tobaccosmokers	Yes	No	No	No	No		23	never	never
3	VR	M	None	None	Yes	No	No	No	No		22	never	never
3	VR	M	None	None	Yes	No	No	No	No		24	ex-smoker	ever(past/occ/reg)	ex-smoker
3	VR	M	None	None	Yes	No	No	No	No		23	never	never
3	VR	M	ecigusers	ecigusers	Yes	Yes		No	No		22	never	never
3	VR	F	None	None	Yes	Yes		No	Yes		23	regular	ever(past/occ/reg)	current (occa-reg)
2	Bolzano	F	tobaccosmokers	None	Yes	No	No	No	No		22	never	never
2	Bolzano	F	None	None	Yes	No	No	No	Yes		23	regular	ever(past/occ/reg)	current (occa-reg)
2	Bolzano	F	None	None	Yes	No	No	No	No		22
2	Bolzano	M	tobaccosmokers	tobaccosmokers	Yes	Yes		No	Yes		38	regular	ever(past/occ/reg)	current (occa-reg)
2	Bolzano	M	None	None	Yes	Yes		No	Yes		33	regular	ever(past/occ/reg)	current (occa-reg)
2	Bolzano	F	tobaccosmokers	None	Yes	No	No	No	No		21	never	never
2	Bolzano	F	None	None	No	No	No	No	No		22	never	never
2	Bolzano	F	None	None	Yes	No	No	No	No		21	never	never
2	Bolzano	F	None	None	Yes	No	No	No	No		21	never	never
2	Bolzano	F	None	None	Yes	No	No	No	No		21	never	never
2	Bolzano	F	ecigusers	ecigusers	Yes	No	No	No	No		25	never	never
2	Bolzano	F	None	None	Yes	No	No	No	No		22	never	never
2	Bolzano	F	None	ecigusers	Yes	Yes		Yes	Yes		21	occasional	ever(past/occ/reg)	current (occa-reg)	TobaCessation
2	Bolzano	F	tobaccosmokers	None	Yes	No	No	No	No	No	23	ex-smoker	ever(past/occ/reg)	ex-smoker
2	Bolzano	F	tobaccosmokers	tobaccosmokers	Yes	Yes		No	No		21	ex-smoker	ever(past/occ/reg)	ex-smoker
2	Bolzano	F	tobaccosmokers	tobaccosmokers	Yes	Yes		No	No		21	ex-smoker	ever(past/occ/reg)	ex-smoker
2	Bolzano	F	None	None	Yes	No	No	No	No		21	never	never
2	Bolzano	F	None	None	Yes	No	No	No	No		21	never	never
2	Bolzano	F	tobaccosmokers	tobaccosmokers	Yes	Yes		No	Yes		21	regular	ever(past/occ/reg)	current (occa-reg)
2	Bolzano	F	None	None	Yes	No	No	No	No		22	never	never
2	Bolzano		None	tobaccosmokers	Yes	No	No	No	No		21	never	never
2	Bolzano	F	tobaccosmokers	tobaccosmokers	Yes	No	No	No	Yes		21	occasional	ever(past/occ/reg)	current (occa-reg)
2	Bolzano	F	None	None	Yes	No	No	No	No		22	never	never
2	Bolzano	F	None	None	No	No	No	No	No		22	never	never
2	Bolzano	F	None	None	Yes	Yes		No	Yes		22	occasional	ever(past/occ/reg)	current (occa-reg)
2	Bolzano	F	None	None	Yes	Yes		Yes	Yes		22	regular	ever(past/occ/reg)	current (occa-reg)
2	Bolzano	F	ecigusers	ecigusers	Yes	Yes		No	No		22	ex-smoker	ever(past/occ/reg)	ex-smoker
2	Bolzano	F	None	None	Yes	No	No	No	No		22	ex-smoker	ever(past/occ/reg)	ex-smoker
2	Bolzano	F	tobaccosmokers	None	Yes	Yes		No	No		21	never	never
2	Bolzano	F	None	None	No	No	No	No	No		42	never	never
2	Bolzano	F	None	None	Yes	Yes		No	Yes		22	regular	ever(past/occ/reg)	current (occa-reg)
2	Bolzano	F	None	None	Yes	Yes		No	Yes		22	regular	ever(past/occ/reg)	current (occa-reg)
2	Bolzano	F	None	None	Yes	No	No	No	No		21	never	never
2	Bolzano	F	None	None	Yes	No	No	No	No		22	never	never
2	Bolzano	M	None	None	Yes	No	No	No	No		23	ex-smoker	ever(past/occ/reg)	ex-smoker
2	Bolzano	F	None	None	Yes	No	No	No	No		22	never	never
2	Bolzano	F	None	None	Yes	No	No	No	No		22	never	never
2	Bolzano	F	tobaccosmokers	None	Yes	Yes		No	No		23	ex-smoker	ever(past/occ/reg)	ex-smoker
2	Bolzano	F	None	None	Yes	No	No	No	No		21	never	never
2	Bolzano	F	tobaccosmokers	tobaccosmokers	Yes	No	No	No	No		21	never	never
2	Bolzano	F	None	None	Yes	No	No	No	Yes		26	occasional	ever(past/occ/reg)	current (occa-reg)
2	Bolzano	F	None	None	Yes	No	No	No	No		21	ex-smoker	ever(past/occ/reg)	ex-smoker
2	Bolzano	F	None	None	Yes	No	No	No	No		21	never	never
2	Bolzano	F	tobaccosmokers	tobaccosmokers	Yes	Yes		No	No		21	never	never
2	Bolzano	F	tobaccosmokers	tobaccosmokers	No	No	No	No	No		22	never	never
2	Bolzano	F	None	None	Yes	No	No	No	No		21	never	never
2	Bolzano	F	None	None	Yes	No	No	No	No		21	never	never
2	Bolzano	F	None	None	No	No	No	No	No		21
2	Bolzano	F	tobaccosmokers	None	Yes	Yes		No	Yes		22	regular	ever(past/occ/reg)	current (occa-reg)
2	Bolzano	M	ecigusers	ecigusers	Yes	No	No	No	No		22	never	never
2	Bolzano	F	ecigusers	None	Yes	No	No	No	Yes		28	regular	ever(past/occ/reg)	current (occa-reg)
2	Bolzano	F	None	None	Yes	No	No	No	Yes		21	occasional	ever(past/occ/reg)	current (occa-reg)
2	Bolzano	F	tobaccosmokers	tobaccosmokers	Yes	No	No	No	Yes		21	occasional	ever(past/occ/reg)	current (occa-reg)
2	Bolzano	F	None	None	Yes	Yes		No	Yes		21	regular	ever(past/occ/reg)	current (occa-reg)
2	Bolzano	M	None	None	Yes	No	No	No	Yes		21	occasional	ever(past/occ/reg)	current (occa-reg)
2	Bolzano		None	None	Yes	Yes		No	Yes		22	regular	ever(past/occ/reg)	current (occa-reg)
2	Bolzano	F	tobaccosmokers	tobaccosmokers	No	No	No	No	Yes		21	regular	ever(past/occ/reg)	current (occa-reg)
2	Bolzano	F	tobaccosmokers	tobaccosmokers	Yes	Yes		No	No		23	ex-smoker	ever(past/occ/reg)	ex-smoker
2	Bolzano	F	None	None	Yes	No	No	No	No		21	never	never
2	Bolzano	F	None	None	Yes	No	No	No	No		21	never	never
2	Bolzano	F	None	None	Yes	Yes		No	No		21	ex-smoker	ever(past/occ/reg)	ex-smoker
2	Bolzano	F	None	None	Yes	No	No	No	No		21	never	never
2	Bolzano	F	None	None	Yes	No	No	No	No		21	ex-smoker	ever(past/occ/reg)	ex-smoker
2	Bolzano	F	None	None	Yes	No	No	No	No		21	never	never
2	Bolzano	F	tobaccosmokers	tobaccosmokers	Yes	No	No	No	No		22	never	never
2	Bolzano	F	None	None	Yes	No	No	No	No		21	never	never
2	Bolzano	F	None	None	Yes	No	No	No	No		22	never	never
2	Bolzano	F	None	None	Yes	No	No	No	Yes		21	occasional	ever(past/occ/reg)	current (occa-reg)
2	Bolzano	F	tobaccosmokers	tobaccosmokers	No	No	No	No	Yes		21	occasional	ever(past/occ/reg)	current (occa-reg)
2	Bolzano	F	ecigusers	None	Yes	Yes		No	Yes		21	regular	ever(past/occ/reg)	current (occa-reg)
2	Bolzano	F	tobaccosmokers	tobaccosmokers	Yes	Yes		No	Yes		23	regular	ever(past/occ/reg)	current (occa-reg)
2	Bolzano	M	None	None	Yes	No	No	No	No		24	ex-smoker	ever(past/occ/reg)	ex-smoker
2	Bolzano	M	None	tobaccosmokers	Yes	No	No	No	No		21
2	Bolzano	F	None	None	Yes	No	No	No	No		21	never	never
2	Bolzano	F	None	tobaccosmokers	Yes	No	No	No	No		24	never	never
2	Bolzano	F	None	None	No	No	No	No	No		21	never	never
2	Bolzano	F	tobaccosmokers	tobaccosmokers	Yes	Yes	No		Yes		21	occasional	ever(past/occ/reg)	current (occa-reg)
1	Bolzano	F	ecigusers	ecigusers	Yes	No	No	No	Yes		20	regular	ever(past/occ/reg)	current (occa-reg)
1	VR	F	tobaccosmokers	None	Yes	Yes		No	Yes		22	regular	ever(past/occ/reg)	current (occa-reg)
1	Bolzano	F			Yes	No	No	No	No		23	never	never
1	Bolzano	F	None	tobaccosmokers	Yes	No	No	No	No			never	never
1	Bolzano	F	None	None	Yes	No	No	No	Yes		21	regular	ever(past/occ/reg)	current (occa-reg)
1	Bolzano	F	None	tobaccosmokers	Yes	Yes		No	No		20	never	never
1	Bolzano	F	None	None	Yes	Yes		No	No		20
1	Bolzano	F	None	None	Yes	No	No	No	No		20	never	never
1	Bolzano	F	None	None	Yes	Yes		Yes	Yes		20	regular	ever(past/occ/reg)	current (occa-reg)
1	Bolzano	F	tobaccosmokers	tobaccosmokers	Yes	Yes		No	Yes		20	regular	ever(past/occ/reg)	current (occa-reg)
1	Bolzano	F	None	None	Yes	No	No	No	No		21	ex-smoker	ever(past/occ/reg)	ex-smoker
1	Bolzano	F	tobaccosmokers	tobaccosmokers	Yes	No	No	No	No		20
1	Bolzano	F	None	None	Yes	No	No	No	Yes		19	occasional	ever(past/occ/reg)	current (occa-reg)
1	Bolzano	F	None	None	Yes	No	No	No	No		20	never	never
1	Bolzano	F	None	None	Yes	No	No	No	No		21	never	never
1	Bolzano	M	tobaccosmokers	None	Yes	No	No	No	No		20	never	never
1	Bolzano	M	None	None	Yes	No	No	No	No		21	never	never
1	Bolzano	M	ecigusers	ecigusers	Yes	No	No	No	Yes		20	regular	ever(past/occ/reg)	current (occa-reg)
1	Bolzano	M	None	ecigusers	Yes	Yes		No	Yes		24	regular	ever(past/occ/reg)	current (occa-reg)
1	Bolzano	M	tobaccosmokers	None	Yes	No	No	No	No		23	never	never
1	Bolzano	M	None	None	Yes	No	No	No	No		21	never	never
1	Bolzano	F	tobaccosmokers	tobaccosmokers	Yes	No	No	No	Yes		20	regular	ever(past/occ/reg)	current (occa-reg)
1	Bolzano	F	tobaccosmokers	None	No	No	No	No	No		21	never	never
1	VR	F	None	None	Yes	No	No	No	No		20	never	never
1	Bolzano	F	tobaccosmokers	None	Yes	No	No	No	Yes		20	occasional	ever(past/occ/reg)	current (occa-reg)
1	Bolzano	F	None	None	Yes	No	No	No	No		21	never	never
1	Bolzano	F	None	None	Yes	No	No	No	No		21	never	never
1	Bolzano	F	None	None	Yes	No	No	No	No		21	never	never
1	Bolzano	F	None	None	Yes	No	No	No	No		20
1	Bolzano	F	tobaccosmokers	None	Yes	No	No	No	No		21	never	never
1	Bolzano	M	None	None	Yes	No	No	No	Yes		22	occasional	ever(past/occ/reg)	current (occa-reg)
1	Bolzano	F	None	None	Yes	No	No	No	No		20	never	never
1	Bolzano	F	None	None	Yes	No	No	No	No		20	never	never
1	Bolzano	F	None	None	Yes	No	No	No	No		20	never	never
1	Bolzano	F	None	None	Yes	Yes		No	Yes		20	regular	ever(past/occ/reg)	current (occa-reg)
1	Bolzano	M	None	None	Yes	Yes		No	No		20	ex-smoker	ever(past/occ/reg)	ex-smoker
1	Bolzano		tobaccosmokers	None	Yes	No	No	No	No		22	ex-smoker	ever(past/occ/reg)	ex-smoker
1	Bolzano	F	None	None	Yes	No	No	No	No		21	never	never
1	Bolzano	F	tobaccosmokers	tobaccosmokers	Yes	Yes		Yes	Yes		23	regular	ever(past/occ/reg)	current (occa-reg)	TobaCessation
1	Bolzano	F	None	None	Yes	No	No	No	No		21	ex-smoker	ever(past/occ/reg)	ex-smoker
1	Bolzano	F	tobaccosmokers	None	Yes	No	No	No	Yes		21	regular	ever(past/occ/reg)	current (occa-reg)
1	Bolzano	F	tobaccosmokers	tobaccosmokers	Yes	No	No	No	No		22	never	never
1	VR	F	None	None	Yes	No	No	No	No		20	never	never
1	Bolzano	M	None	None	Yes	No	No	No	Yes		22
1	Bolzano	F	None	None	Yes	No	No	No	No		20	never	never
1	Bolzano	M	None	None	Yes	No	No	No	No		20	never	never
1	Bolzano	F	None	None	Yes	No	No	No	No			never	never
1	Bolzano	F	None	None	No	No	No	No	No		21
1	Bolzano	F	tobaccosmokers	tobaccosmokers	Yes	No	No	No	No		20
1	Bolzano	F	ecigusers	ecigusers	Yes	Yes		No	Yes		23	regular	ever(past/occ/reg)	current (occa-reg)
1	Bolzano	F		None	Yes	Yes		No	Yes		26	occasional	ever(past/occ/reg)	current (occa-reg)
1	Bolzano	M	tobaccosmokers	None	Yes	No	No	No	No		34	never	never
1	Bolzano	F	None	None	Yes	No	No	No	No			never	never
1	Bolzano	F	None	tobaccosmokers	Yes	No	No	No	Yes		22	occasional	ever(past/occ/reg)	current (occa-reg)
1	Bolzano	F	ecigusers	None	Yes	No	No	No	No		41	never	never
1	Bolzano	F	ecigusers	ecigusers	Yes	Yes		No	Yes		28	regular	ever(past/occ/reg)	current (occa-reg)
1	Bolzano	M	tobaccosmokers	tobaccosmokers	Yes	Yes		No	Yes		21	regular	ever(past/occ/reg)	current (occa-reg)
1	Bolzano	M	None	None	Yes	Yes		No	No		22	never	never
1	Bolzano	M	tobaccosmokers	None	Yes	No	No	No	No		21	never	never
1	Bolzano	F	tobaccosmokers	None	Yes	No	No	No	No		23	never	never
1	Bolzano	F	tobaccosmokers	tobaccosmokers	Yes	No	No	No	Yes		20	regular	ever(past/occ/reg)	current (occa-reg)
1	VR	F			Yes	Yes		No	Yes		34	regular	ever(past/occ/reg)	current (occa-reg)
1	Bolzano	F	tobaccosmokers	tobaccosmokers	Yes	No	No	No	No		21	never	never
1	Bolzano	F	None	None	Yes	No	No	No	No		21	never	never
1	Bolzano	F	tobaccosmokers	tobaccosmokers	Yes	No	No	No	No		21	never	never
1	Bolzano	F	None	None	Yes	Yes		No	Yes		21	regular	ever(past/occ/reg)	current (occa-reg)
1	Bolzano	F	tobaccosmokers	None	Yes	No	No	No	Yes		22	regular	ever(past/occ/reg)	current (occa-reg)
1	Bolzano	M	None	tobaccosmokers	Yes	Yes		No	Yes		25	regular	ever(past/occ/reg)	current (occa-reg)
1	Bolzano	F	tobaccosmokers	tobaccosmokers	Yes	Yes		No	No		22	never	never
1	Bolzano	F	None	None		Yes		No	Yes		20	occasional	ever(past/occ/reg)	current (occa-reg)
1	Bolzano	F	None	None	Yes	No	No	No	No		21	never	never
1	Bolzano	F	tobaccosmokers	tobaccosmokers	Yes	No	No	No	Yes		22	regular	ever(past/occ/reg)	current (occa-reg)
1	Bolzano	F	tobaccosmokers	tobaccosmokers	Yes	No	No	No	Yes		20	regular	ever(past/occ/reg)	current (occa-reg)
1	Bolzano	F	None	None	Yes	No	No	No	No		20	ex-smoker	ever(past/occ/reg)	ex-smoker
1	Bolzano	F	tobaccosmokers	tobaccosmokers	Yes	No	No	No	No		20	ex-smoker	ever(past/occ/reg)	ex-smoker
1	VR	F	tobaccosmokers	tobaccosmokers	No	No	No	No	No		20	never	never
1	Bolzano	F	None	None	Yes	No	No	No	Yes		21	regular	ever(past/occ/reg)	current (occa-reg)
1	Bolzano	F	tobaccosmokers	tobaccosmokers	Yes	No	No	No	Yes		20	regular	ever(past/occ/reg)	current (occa-reg)
1	Bolzano	F	tobaccosmokers	None	Yes	No	No	No	Yes		22	regular	ever(past/occ/reg)	current (occa-reg)
1	Bolzano	F	tobaccosmokers	tobaccosmokers	Yes	No	No	No	Yes		22	regular	ever(past/occ/reg)	current (occa-reg)
1	Bolzano	F	tobaccosmokers	tobaccosmokers	Yes	No	Yes	No	Yes		20	regular	ever(past/occ/reg)	current (occa-reg)
1	Bolzano	F	None	None	Yes	No	No	No	No		22
1	Bolzano	M	None	None	Yes	Yes		No	Yes		22	regular	ever(past/occ/reg)	current (occa-reg)
1	Bolzano	F	None	tobaccosmokers	Yes	Yes		No	Yes		20	regular	ever(past/occ/reg)	current (occa-reg)
1	Bolzano	F	None	None	Yes	Yes		No	Yes		22	regular	ever(past/occ/reg)	current (occa-reg)
1	Bolzano	F	None	None	Yes	No	No	No	No		20	never	never
1	Bolzano	F	tobaccosmokers	tobaccosmokers	Yes	No	No	No	No		20	never	never
1	Bolzano	F	None	None	Yes	No	No	No	No		20	ex-smoker	ever(past/occ/reg)	ex-smoker
1	Bolzano	F	tobaccosmokers	tobaccosmokers	Yes	Yes		No	Yes		20	occasional	ever(past/occ/reg)	current (occa-reg)
1	Bolzano	F	None	None	Yes	No	No	No	No		20	never	never
1	VR	F	None	None	Yes	No	No	No			21		ever(past/occ/reg)
1	Bolzano	F	tobaccosmokers	None	Yes	Yes		No	No		20	never	never
1	Bolzano	F	None	None	Yes	Yes		No	No		20	never	never
1	VR	F	None	None	Yes	No	No	No	No		20	never	never
1	Bolzano	F	None	None	Yes	No	No	No	No		22	never	never
1	Bolzano	F	None	None	Yes	No	No	No	No		20	never	never
1	Bolzano	F	None	None	Yes	No	No	No	No		22	never	never
1	Bolzano	F	None	None	Yes	Yes		No	Yes		20	occasional	ever(past/occ/reg)	current (occa-reg)
1	Bolzano	F	None	None	No	No	No	No	No		20	never	never
3	Bolzano	M	None	None	Yes	No	No	No	Yes		24	regular	ever(past/occ/reg)	current (occa-reg)
3	Bolzano	F	tobaccosmokers	None	Yes	Yes		No	No		26	ex-smoker	ever(past/occ/reg)	ex-smoker
3	Bolzano	F	None	tobaccosmokers	Yes	No	No	No	Yes		24	regular	ever(past/occ/reg)	current (occa-reg)
3	Bolzano	F	tobaccosmokers	tobaccosmokers	Yes	No	No	No	No		22	never	never
3	Bolzano	F	None	None	Yes	Yes		No	Yes		22	occasional	ever(past/occ/reg)	current (occa-reg)
3	Bolzano	M	None	None	Yes	Yes		No	No		25	ex-smoker	ever(past/occ/reg)	ex-smoker
3	Bolzano	F	None	None	Yes	No	No	No	No		22	never	never
3	Bolzano	F	tobaccosmokers	None	Yes	Yes		No	No		23	ex-smoker	ever(past/occ/reg)	ex-smoker
3	Bolzano	F	None	tobaccosmokers	Yes	Yes		No	Yes		26	regular	ever(past/occ/reg)	current (occa-reg)
3	Bolzano	F	tobaccosmokers	tobaccosmokers	Yes	No	No	No	Yes		23
3	Bolzano	F	tobaccosmokers	tobaccosmokers	Yes	No	No	No	Yes
3	Bolzano	F	tobaccosmokers	None	Yes	No	No	No	No		22	never	never
3	Bolzano	F	None	None	Yes	No	No	No	No		23	never	never
3	Bolzano	F	None	None	Yes	No	No	No	Yes		23	regular	ever(past/occ/reg)	current (occa-reg)
3	Bolzano		None	None	Yes	Yes		No	Yes			regular	ever(past/occ/reg)	current (occa-reg)
3	Bolzano	F	tobaccosmokers	tobaccosmokers	Yes	No	No	No	Yes		23	occasional	ever(past/occ/reg)	current (occa-reg)
3	Bolzano		tobaccosmokers	None	Yes	No	No	No	Yes		22	regular	ever(past/occ/reg)	current (occa-reg)
3	Bolzano	F	tobaccosmokers	tobaccosmokers	Yes	No	No	No	No		22	ex-smoker	ever(past/occ/reg)	ex-smoker
3	Bolzano	F	tobaccosmokers	tobaccosmokers	Yes	No	No	No	No		22	never	never
3	Bolzano	F	None	None	Yes	No	No	No	No		22	never	never
3	Bolzano	F	tobaccosmokers	None	Yes	No	No	No	No		35	never	never
3	Bolzano	F	None	None	Yes	No	No	No	Yes		22	occasional	ever(past/occ/reg)	current (occa-reg)
3	Bolzano	F	None	None	Yes	No	No	No	No		23	ex-smoker	ever(past/occ/reg)	ex-smoker
3	Bolzano	F	None	None	Yes	No	No	No	No		23	never	never
3	Bolzano	F	None	None	Yes	No	No	No	No		23	ex-smoker	ever(past/occ/reg)	ex-smoker
3	Bolzano	F	None	tobaccosmokers	Yes	No	No	No	No		22	never	never
3	Bolzano	F	None	None	Yes	No	No	No	No		23	never	never
3	Bolzano	F	tobaccosmokers	None	Yes	No	No	No	No		22	never	never
3	Bolzano	F	ecigusers	None	Yes	Yes		No	No		22
3	Bolzano	M	None	None	Yes	Yes		Yes	Yes		22	regular	ever(past/occ/reg)	current (occa-reg)	HealthRiskRed
3	Bolzano	F	tobaccosmokers	None	Yes	Yes		No	Yes	Yes	22	regular	ever(past/occ/reg)	current (occa-reg)
3	Bolzano	F	tobaccosmokers	tobaccosmokers	Yes	No	No	No	Yes		24	regular	ever(past/occ/reg)	current (occa-reg)
3	Bolzano	F	None	None	Yes	No	No	No	No		22	ex-smoker	ever(past/occ/reg)	ex-smoker
3	Bolzano		tobaccosmokers	tobaccosmokers	Yes	No	No	No	Yes			regular	ever(past/occ/reg)	current (occa-reg)
3	Bolzano	F	tobaccosmokers	tobaccosmokers	Yes	No	No	No	No		22	ex-smoker	ever(past/occ/reg)	ex-smoker
3	Bolzano	F	None	None	Yes	Yes		No	Yes		24	regular	ever(past/occ/reg)	current (occa-reg)
3	Bolzano	F	None	None	Yes	No	No	No	No		22	never	never
3	Bolzano	F	tobaccosmokers	tobaccosmokers	Yes	No	No	No	Yes		23	regular	ever(past/occ/reg)	current (occa-reg)
3	Bolzano	F	tobaccosmokers	None	Yes	No	No	No	Yes		22	regular	ever(past/occ/reg)	current (occa-reg)
3	VR	F	tobaccosmokers	tobaccosmokers	Yes	Yes		No	Yes		23	regular	ever(past/occ/reg)	current (occa-reg)
3	Bolzano	F	ecigusers	ecigusers	Yes	Yes		Yes	Yes		23	regular	ever(past/occ/reg)	current (occa-reg)
3	Bolzano		None	None	No	No	No	No	No			never	never
3	Bolzano	M	None	None	Yes	No	No	No	Yes		24	regular	ever(past/occ/reg)	current (occa-reg)
3	Bolzano	M	None	None	No	No	No	No	Yes		24	regular	ever(past/occ/reg)	current (occa-reg)
3	Bolzano	M	None	None	Yes	No	No	No	Yes		24	regular	ever(past/occ/reg)	current (occa-reg)
3	Bolzano	F	None	None	Yes	Yes		No	Yes		24	regular	ever(past/occ/reg)	current (occa-reg)
3	Bolzano	F	None	None	Yes	Yes		No	Yes		22	regular	ever(past/occ/reg)	current (occa-reg)
3	Bolzano	F	tobaccosmokers	None	Yes	Yes		No	Yes		23	occasional	ever(past/occ/reg)	current (occa-reg)
3	Bolzano	F	None	None	Yes	Yes		No	Yes		22	regular	ever(past/occ/reg)	current (occa-reg)
3	Bolzano	F	ecigusers	ecigusers	Yes	Yes		No			23
3	Bolzano	F	tobaccosmokers	tobaccosmokers	Yes	No	No	No	Yes		24	occasional	ever(past/occ/reg)	current (occa-reg)
3	Bolzano	F	tobaccosmokers	tobaccosmokers	No	No	No	No	Yes		22	regular	ever(past/occ/reg)	current (occa-reg)
3	Bolzano	F	tobaccosmokers	tobaccosmokers	Yes	No	Yes	No	Yes		22	regular	ever(past/occ/reg)	current (occa-reg)
3	Bolzano	F	tobaccosmokers	tobaccosmokers	Yes	No	No	No	Yes		24	regular	ever(past/occ/reg)	current (occa-reg)
3	Bolzano	F	tobaccosmokers	tobaccosmokers	Yes	No	No	No	Yes		23	occasional	ever(past/occ/reg)	current (occa-reg)
3	Bolzano	F	tobaccosmokers	tobaccosmokers	Yes	No	No	No	No		24	never	never
3	Bolzano	F	None	None	Yes	No	No	No	No		22	never	never
3	Bolzano	F	None	None	Yes	No	No	No	Yes		22	occasional	ever(past/occ/reg)	current (occa-reg)
3	Bolzano	F	None	None	Yes	No	No	No	No		22	never	never
3	Bolzano	F	None	None	Yes	No	No	No	No		22	never	never
3	Bolzano	M	tobaccosmokers	tobaccosmokers	Yes	No	No	No	Yes		23	occasional	ever(past/occ/reg)	current (occa-reg)
3	Bolzano	M	None	None	Yes	No	No	No	No			never	never
3	Bolzano	F	None	None	Yes	No	No	No	No		24	never	never
3	VR	F	None	None	Yes	No	No	No	No		24	never	never
3	Bolzano	F	ecigusers	None	Yes	No	No	No	No		22	never	never
3	Bolzano	F	None	None	Yes	No	Yes	No	Yes		22	regular	ever(past/occ/reg)	current (occa-reg)
3	Bolzano	F	tobaccosmokers	None	Yes	Yes		No	No		23	ex-smoker	ever(past/occ/reg)	ex-smoker
3	Bolzano	F	None	None	Yes	No	No	No	Yes		41	occasional	ever(past/occ/reg)	current (occa-reg)
3	Bolzano	F	None	None	Yes	No	No	No	Yes		27	regular	ever(past/occ/reg)	current (occa-reg)
3	Bolzano	F	tobaccosmokers	tobaccosmokers	Yes	No	No	No	No		22	ex-smoker	ever(past/occ/reg)	ex-smoker
3	Bolzano	F	tobaccosmokers	None	Yes	No	No	No	No		32	ex-smoker	ever(past/occ/reg)	ex-smoker
3	Bolzano	F	tobaccosmokers	tobaccosmokers	Yes	No	No	No	Yes		34	regular	ever(past/occ/reg)	current (occa-reg)
3	Bolzano	F	None	None	No	Yes		No	Yes		23	regular	ever(past/occ/reg)	current (occa-reg)
3	Bolzano	M	tobaccosmokers	None	Yes	No	No	No	No		24	never	never
3	Bolzano	F	tobaccosmokers	None	Yes	No	No	No	No		33	never	never
3	Bolzano	M	None	None	Yes	No	No	No	No		23	never	never
3	VR	F	None	tobaccosmokers	Yes	No	Yes	No	No		22	ex-smoker	ever(past/occ/reg)	ex-smoker
3	Bolzano	F	tobaccosmokers	None	Yes	No	No	No	No		23	never	never
3	Bolzano	F	None	None	Yes	No	No	No	Yes		28	regular	ever(past/occ/reg)	current (occa-reg)
3	Bolzano	F	None	None	Yes	Yes		No	Yes		24	regular	ever(past/occ/reg)	current (occa-reg)
3	Bolzano	F	tobaccosmokers	tobaccosmokers	Yes	No	No	No	No		23	never	never
3	Bolzano	F	None	None	Yes	No	No	No	No		23	ex-smoker	ever(past/occ/reg)	ex-smoker
3	Bolzano	F	ecigusers	ecigusers	Yes	No	No	No	No		25	ex-smoker	ever(past/occ/reg)	ex-smoker
3	Bolzano	M	tobaccosmokers	None	Yes	No	No	No	No		27	never	never
3	Bolzano	F	None	None	Yes	Yes		No	Yes		22	occasional	ever(past/occ/reg)	current (occa-reg)
3	Bolzano	M	tobaccosmokers	None	No	No	No	No	No		25	never	never
3	Bolzano	M	None	None	Yes	No	No	No	No		24	never	never
3	Bolzano	F	tobaccosmokers	tobaccosmokers	Yes	No	No	No	No		22	never	never
3	Bolzano	M	ecigusers	ecigusers	Yes	No	No	No	No		23	never	never
3	Bolzano	F	None	None	Yes	No	No	No	No		23	never	never
3	Bolzano	F	tobaccosmokers	tobaccosmokers	Yes	No	No	No	Yes		23	regular	ever(past/occ/reg)	current (occa-reg)
3	Bolzano	F	ecigusers	ecigusers	Yes	Yes		No	Yes		24	regular	ever(past/occ/reg)	current (occa-reg)
3	Bolzano	F	ecigusers	ecigusers	Yes	No	No	No			23
3	Bolzano	F	None	None	Yes	No	No	No	Yes		23	regular	ever(past/occ/reg)	current (occa-reg)
3	Bolzano	M	tobaccosmokers	tobaccosmokers	Yes	Yes		Yes	Yes		31	regular	ever(past/occ/reg)	current (occa-reg)	TobaReduction
3	Bolzano	F	None	None	Yes	No	Yes	No	Yes		23	regular	ever(past/occ/reg)	current (occa-reg)
3	Bolzano	F	ecigusers	ecigusers	Yes	Yes		No	Yes		22	regular	ever(past/occ/reg)	current (occa-reg)
3	Bolzano	F	ecigusers	tobaccosmokers	Yes	No	No	No	No		23	never	never
3	Bolzano	F	ecigusers	ecigusers	Yes	No	No	No	No		27
3	Bolzano	F	None	tobaccosmokers	Yes	No	No	No	No		22	never	never
3	Bolzano	F	None	None	Yes	No	No	No	No		22	never	never
3	VI	F	None	None	Yes	No	No	No	No		22	never	never
3	VI	F	tobaccosmokers	ecigusers	Yes	No	No	No	Yes		27	occasional	ever(past/occ/reg)	current (occa-reg)
3	VI	F	None	None	Yes	No	No	No	No		22	never	never
3	VI	F	None	None	Yes	No	No	No	Yes		24	regular	ever(past/occ/reg)	current (occa-reg)
3	VI	F	None	None	Yes	No	No	No	No		23	never	never
3	VI	M	ecigusers	ecigusers	Yes	No	No	No	No		24	never	never
3	VI	M	tobaccosmokers	ecigusers	Yes	No	No	No	No		25	never	never
3	VI	F	tobaccosmokers	None	Yes	Yes		Yes	Yes		31	regular	ever(past/occ/reg)	current (occa-reg)	TobaCessation
3	VI	F	None	None	Yes	Yes		No	Yes		23	regular	ever(past/occ/reg)	current (occa-reg)
2	VI	F	None	None	Yes	Yes		Yes	Yes		26	regular	ever(past/occ/reg)	current (occa-reg)	TobaCessation
2	VI	F	None	None	Yes	No	No	No	No		21	never	never
2	VI	F	None	None	Yes	No	No	No	No		21	never	never
2	VI	F	None	tobaccosmokers	Yes	Yes		No	Yes		22	regular	ever(past/occ/reg)	current (occa-reg)
3	VI	M	None	None	Yes	Yes		No	Yes		23	regular	ever(past/occ/reg)	current (occa-reg)
	VI	F	None	None	Yes	No	No	No	Yes		41	regular	ever(past/occ/reg)	current (occa-reg)
2	VI	F	None	None	Yes	No	No	No	No		21	ex-smoker	ever(past/occ/reg)	ex-smoker
2	VI	F	None	None	Yes	Yes		No	No		21	never	never
2	VI	F	ecigusers	ecigusers	Yes	No	No	No	No			never	never
2	VI	F	ecigusers	None	Yes	Yes		No	Yes		22	regular	ever(past/occ/reg)	current (occa-reg)
	VI	F	tobaccosmokers	None	Yes	Yes		No	Yes		24	occasional	ever(past/occ/reg)	current (occa-reg)
3	VI	F	None	None	Yes	No	No	No	No		23	never	never
3	VI	F	ecigusers	ecigusers	Yes	Yes		No	Yes		22	regular	ever(past/occ/reg)	current (occa-reg)
3	VI	M	None	None	Yes	No	No	No	No		23	never	never
3	VI	M	None	tobaccosmokers	Yes	No	No	No	Yes		23	occasional	ever(past/occ/reg)	current (occa-reg)
3	VI	M	None	None	Yes	No	No	No	No		29	ex-smoker	ever(past/occ/reg)	ex-smoker
3	VI	F	None	None	Yes	No	No	No	No		22	never	never
3	VI	M	tobaccosmokers	None	Yes	No	No	No	No		22	never	never
2	VI	F	None	None	Yes	No	No	No	No		21	never	never
2	VI	F	None	None	Yes	No	No	No	No		24	never	never
2	VI	F	None	None	Yes	No	No	No	No		21	never	never
2	VI	F	tobaccosmokers	tobaccosmokers	Yes	Yes		No	No		21	never	never
2	VI	M	tobaccosmokers	tobaccosmokers	Yes	Yes		No	Yes		23	regular	ever(past/occ/reg)	current (occa-reg)
2	VI	F	None	None	No	No	No	No	No		21	never	never
2	VI	F	tobaccosmokers	tobaccosmokers	Yes	Yes		No	Yes		21	regular	ever(past/occ/reg)	current (occa-reg)
2	VI	M	ecigusers	None	Yes	No	No	No	No		25	never	never
2	VI	F	None	None	Yes	No	No	No	No		24	ex-smoker	ever(past/occ/reg)	ex-smoker
2	VI	F	None	None	Yes	No	No	No	Yes		21	occasional	ever(past/occ/reg)	current (occa-reg)
2	VI	F	tobaccosmokers	tobaccosmokers	Yes	No	No	No	No		23	never	never
2	VI	F	None	None	Yes	No	No	No	No		22	never	never
2	VI	F	tobaccosmokers	tobaccosmokers	Yes	No	No	No	No		21	never	never
2	VI	M	tobaccosmokers	None	Yes	Yes		No	Yes		23	regular	ever(past/occ/reg)	current (occa-reg)
2	VI	F	tobaccosmokers	tobaccosmokers	Yes	No	No	No	Yes		23	regular	ever(past/occ/reg)	current (occa-reg)
2	VI	F	tobaccosmokers	tobaccosmokers	Yes	No	No	No	Yes		22	regular	ever(past/occ/reg)	current (occa-reg)
2	VI		None	None	Yes	Yes		No	Yes		21	regular	ever(past/occ/reg)	current (occa-reg)
2	VI	F	ecigusers	ecigusers	Yes	No	No	No	No		25	ex-smoker	ever(past/occ/reg)	ex-smoker
2	VI	F	None	None	Yes	No	No	No	No		22	never	never
2	VI	F	None	None	Yes	No	No	No	Yes		22	regular	ever(past/occ/reg)	current (occa-reg)
2	VI	M	None	None	Yes	No	No	No	No		28	never	never
2	VI	M	None	None	Yes	Yes		Yes	Yes		23	regular	ever(past/occ/reg)	current (occa-reg)	TobaCessation
2	VI	F	None	None	Yes	Yes		No	No		21	never	never
2	VI	F	tobaccosmokers	tobaccosmokers	Yes	No	No	No	Yes		21	regular	ever(past/occ/reg)	current (occa-reg)
2	VI	F	tobaccosmokers	tobaccosmokers	Yes	No	No	No	No		22	never	never
2	VI	F	None	None	Yes	No	No	No	Yes		23	regular	ever(past/occ/reg)	current (occa-reg)
2	VI	F	None	None	Yes	No	Yes	No	No		22	never	never
2	VI	F	tobaccosmokers	None	Yes	No	No	No	No		24	never	never
2	VI	F	None	None	Yes	Yes		No	Yes		21	occasional	ever(past/occ/reg)	current (occa-reg)
2	VI	F	None	None	Yes	Yes		No	Yes		22	regular	ever(past/occ/reg)	current (occa-reg)
2	VI	F	None	None	Yes	No	No	No	No		21	never	never
2	VI	F	None	None	Yes	No	No	No	No		21	never	never
2	VI	M	tobaccosmokers	None	Yes	No	No	No	No		22	never	never
2	VI	F	tobaccosmokers	tobaccosmokers	Yes	No	No	No	No		21	never	never
2	VI	F	None	None	Yes	No	No	No	Yes		23	occasional	ever(past/occ/reg)	current (occa-reg)
2	VI	M	tobaccosmokers	None	Yes	No	No	No	No		23	ex-smoker	ever(past/occ/reg)	ex-smoker
2	VI	M	None	None	Yes	Yes		No	Yes		22	regular	ever(past/occ/reg)	current (occa-reg)
2	VI	F	None	None	Yes	No	No	No	No		21	never	never
2	VI	F	None	None	Yes	No	No	No	Yes		22	occasional	ever(past/occ/reg)	current (occa-reg)
2	VI	F	tobaccosmokers	tobaccosmokers	Yes	Yes		No	Yes		22	regular	ever(past/occ/reg)	current (occa-reg)
2	VI		tobaccosmokers	tobaccosmokers	Yes	No	No	No	Yes			regular	ever(past/occ/reg)	current (occa-reg)
2	VI	M	tobaccosmokers	tobaccosmokers	Yes	Yes		Yes	Yes		25	regular	ever(past/occ/reg)	current (occa-reg)	TobaCessation
2	VI	M	None	None	Yes	No	No	No	No		22	never	never
2	VI	F	None	None	Yes	No	No	No	No		22	never	never
2	VI	F	tobaccosmokers	tobaccosmokers	Yes	No	No	No	Yes		23	regular	ever(past/occ/reg)	current (occa-reg)
2	VI	F	tobaccosmokers	tobaccosmokers	Yes	Yes		No	Yes		22	regular	ever(past/occ/reg)	current (occa-reg)
2	VI	F	None	None	Yes	Yes		No	No		22	never	never
2	VI		None	None	Yes	No	No	No	Yes		22	regular	ever(past/occ/reg)	current (occa-reg)
2	VI	F	tobaccosmokers	tobaccosmokers	Yes	Yes		No	Yes		22	regular	ever(past/occ/reg)	current (occa-reg)
2	VI	F	None	None	Yes	Yes		No	Yes		23	regular	ever(past/occ/reg)	current (occa-reg)
2	VI	F	tobaccosmokers	None	Yes	No	No	No	No		21	never	never
2	VI	F	ecigusers	ecigusers	Yes	Yes		No	Yes		23	regular	ever(past/occ/reg)	current (occa-reg)
2	VI	F	None	tobaccosmokers	Yes	No	No	No	Yes		21	regular	ever(past/occ/reg)	current (occa-reg)
2	VI	F	None	None	Yes	No	No	No	No		22	ex-smoker	ever(past/occ/reg)	ex-smoker
2	VI	F	tobaccosmokers	tobaccosmokers	Yes	Yes		No	No		21	never	never
2	VI	F	None	None	Yes	No	No	No	No		21	never	never
2	VI	F	None	None	Yes	No	No	No	No		22	never	never
2	VI	F	tobaccosmokers	None	Yes	Yes		No	Yes		21	regular	ever(past/occ/reg)	current (occa-reg)
2	VI	F	tobaccosmokers	None	Yes	No	No	No	Yes		22	occasional	ever(past/occ/reg)	current (occa-reg)
2	VI	F	None	None	Yes	No	No	No	Yes		21	regular	ever(past/occ/reg)	current (occa-reg)
2	VI	M	tobaccosmokers	tobaccosmokers	Yes	Yes		No	Yes		24	regular	ever(past/occ/reg)	current (occa-reg)
2	VI	F	None	None	Yes	Yes		No	Yes		21	regular	ever(past/occ/reg)	current (occa-reg)
2	VI	F	None	None	Yes	No	No	No	No		41	never	never
2	VI	F	tobaccosmokers	None	Yes	Yes		No	Yes		22	occasional	ever(past/occ/reg)	current (occa-reg)
2	VI	F	tobaccosmokers	tobaccosmokers	Yes	No	No	No	No		24	never	never
1	VI	F	None	None	Yes	No	No	No	Yes		21	regular	ever(past/occ/reg)	current (occa-reg)
1	VI	M	tobaccosmokers	tobaccosmokers	Yes	Yes		No	Yes		21	regular	ever(past/occ/reg)	current (occa-reg)
1	VI	F	ecigusers	ecigusers	Yes	Yes		No	Yes		21	regular	ever(past/occ/reg)	current (occa-reg)
1	VI	F	None	None	Yes	Yes		No	Yes		20	occasional	ever(past/occ/reg)	current (occa-reg)
1	VI	F	tobaccosmokers	None	Yes	No	No	No	Yes		21	occasional	ever(past/occ/reg)	current (occa-reg)
1	VI	F	None	None	Yes	No	No	No	No		32	never	never
1	VI	F	tobaccosmokers	tobaccosmokers	Yes	Yes		No	Yes		21	regular	ever(past/occ/reg)	current (occa-reg)
1	VI	F	None	None	Yes	Yes		No	Yes		20	occasional	ever(past/occ/reg)	current (occa-reg)
1	VI	F	tobaccosmokers	None	Yes	No	No	No	No		21	never	never
1	VI	M	tobaccosmokers	tobaccosmokers	Yes	No	No	No	No		21	never	never
1	VI	F	None	tobaccosmokers	Yes	No	No	No	No		20	never	never
1	VI	F	None	None	Yes	Yes		No	No	No	20	ex-smoker	ever(past/occ/reg)	ex-smoker
1	VI	F	None	None	Yes	No	No	No	No		20	never	never
1	VI	F	tobaccosmokers	tobaccosmokers	No	No	No	No	No		21	never	never
1	VI	M	None	None	Yes	No	No	No	No		23	never	never
1	VI	F	None	None	Yes	No	No	No	No		23	never	never
1	VI	F	None	None	Yes	No	No	No	No		21	never	never
1	VI	F	None	None	Yes	Yes		No	Yes		20	regular	ever(past/occ/reg)	current (occa-reg)
1	VI	F	tobaccosmokers	tobaccosmokers	No	Yes		No	No	No	22	ex-smoker	ever(past/occ/reg)	ex-smoker
1	VI	M	ecigusers	ecigusers	Yes	No	No	No	No		37	ex-smoker	ever(past/occ/reg)	ex-smoker
1	VI	F	tobaccosmokers	tobaccosmokers	Yes	No	No	No	No		20	never	never
1	VI	F	None	None	Yes	Yes		No	No		20	never	never
1	VI	F	None	None	Yes	No	No	No	Yes		20	occasional	ever(past/occ/reg)	current (occa-reg)
1	VI		None	None	Yes	No	No	No	No		21	never	never
1	VI	F	None	None	Yes	No	No	No	No		20	never	never
1	VI	M	None	None	Yes	No	No	No	No		20	never	never
1	VI	F	None	None	Yes	No	No	No	No		21	never	never
1	VI	F	None	None	Yes	Yes		No	No		20	never	never
1	VI	F	tobaccosmokers	None	Yes	No	No	No	No		21	never	never
1	VI	F	None	None	Yes	No	No	No	No		21	never	never
1	VI	F	tobaccosmokers	None	Yes	No	No	No	No		20	never	never
1	VI	F	ecigusers	None	Yes	No	No	No	No		20	ex-smoker	ever(past/occ/reg)	ex-smoker
1	VI	F	None	None	Yes	No	No	No	No		21	never	never
1	VI	F	None	None	Yes	Yes		Yes	Yes		25	occasional	ever(past/occ/reg)	current (occa-reg)	TobaCessation
1	VI	F	None	None	Yes	No	No	No	Yes		20	occasional	ever(past/occ/reg)	current (occa-reg)
1	VI	F	tobaccosmokers	None	Yes	Yes		No	Yes		21	regular	ever(past/occ/reg)	current (occa-reg)
1	VI	F	tobaccosmokers	tobaccosmokers	Yes	No	No	No	Yes		20	occasional	ever(past/occ/reg)	current (occa-reg)
1	VI	M	tobaccosmokers	tobaccosmokers	Yes	No	No	No			26
1	VI	M	None	None	Yes	No	No	No	No		31	never	never
1	VI		ecigusers	None	Yes	No	No	No	No			ex-smoker	ever(past/occ/reg)	ex-smoker
1	VI	F	None	None	Yes	Yes		No	Yes		24	occasional	ever(past/occ/reg)	current (occa-reg)
1	VI	F	None	None	Yes	No	No	No	No		23	never	never
1	VI	F	tobaccosmokers	None	Yes	Yes		No	No		21	never	never
1	VI	F	tobaccosmokers	tobaccosmokers	Yes	Yes		No	Yes		20	occasional	ever(past/occ/reg)	current (occa-reg)
1	VI	F	None	None	Yes	Yes		No	No		20	never	never
1	VI	F	tobaccosmokers	None	Yes	No	No	No	Yes		21	occasional	ever(past/occ/reg)	current (occa-reg)
1	VI	F	tobaccosmokers	None	Yes	No	No	No	No		21	never	never
1	VI	M	ecigusers	ecigusers	Yes	No	No	No	No		21	never	never
1	VI	F	None	None	Yes	Yes		No	No		22	never	never
1	VI	F	None	None	Yes	Yes		No	No		23	never	never
1	VI	F	None	None	Yes	Yes		No	Yes		20	regular	ever(past/occ/reg)	current (occa-reg)
1	VI	F	None	None	Yes	No	No	No	No		20	never	never
1	VI	F	tobaccosmokers	tobaccosmokers	Yes	Yes		No	No		20	never	never
1	VI	F	None	None	Yes	Yes		No	Yes		21	occasional	ever(past/occ/reg)	current (occa-reg)
1	VI	F	None	None	Yes	Yes		No	Yes		20	regular	ever(past/occ/reg)	current (occa-reg)
1	VI	M	tobaccosmokers	None	Yes	Yes		No	Yes		23	occasional	ever(past/occ/reg)	current (occa-reg)
1	VI	F	None	None	Yes	No	No	No	Yes		23	regular	ever(past/occ/reg)	current (occa-reg)
1	VI	F	ecigusers	tobaccosmokers	Yes	No	No	No	No		20	never	never
1	VI	F	tobaccosmokers	tobaccosmokers	Yes	Yes		No	Yes		20	regular	ever(past/occ/reg)	current (occa-reg)
1	VI	F	None	None	Yes	Yes		No	Yes		23	regular	ever(past/occ/reg)	current (occa-reg)
1	VI	F	None	None	Yes	No	No	No	No		20	ex-smoker	ever(past/occ/reg)	ex-smoker
1	VI	M	None	None	Yes	No	No	No	No		24	never	never
1	VI	M	ecigusers	ecigusers	Yes	No	No	No	No		25	never	never
1	VI	F	None	None	Yes	No	No	No	No		23	never	never
1	VI	F	tobaccosmokers	tobaccosmokers	Yes	No	No	No	Yes		21	regular	ever(past/occ/reg)	current (occa-reg)
1	VI	F	tobaccosmokers	tobaccosmokers	Yes	Yes		No	Yes		20	regular	ever(past/occ/reg)	current (occa-reg)
1	VI	F	None	None	Yes	No	No	No	No		20	never	never
1	VI	F	tobaccosmokers	tobaccosmokers	Yes	No	No	No	No		21	ex-smoker	ever(past/occ/reg)	ex-smoker
1	VI	F	None	tobaccosmokers	Yes	No	No	No	Yes		23	occasional	ever(past/occ/reg)	current (occa-reg)
1	VI	F	tobaccosmokers	None	No	No	No	No	No		21	never	never
1	VI	M	tobaccosmokers	tobaccosmokers	Yes	Yes		Yes	Yes		22	regular	ever(past/occ/reg)	current (occa-reg)
1	VI	F	None	None	Yes	No	No	No	No		20	never	never
1	VI	F	ecigusers	None	Yes	No	No	No	No		20	never	never
1	VI	F	tobaccosmokers	None	Yes	No	No	No	No		23	never	never
1	VI	F	tobaccosmokers	None	Yes	No	No	No	Yes		20	regular	ever(past/occ/reg)	current (occa-reg)
1	VI	F	None	None	Yes	No	No	No	Yes		27	occasional	ever(past/occ/reg)	current (occa-reg)
1	VI	F	tobaccosmokers	tobaccosmokers	Yes	Yes		No	Yes		23	regular	ever(past/occ/reg)	current (occa-reg)
1	VI	F	tobaccosmokers	None	Yes	No	Yes	No	No		22	never	never
1	VI	F	None	None	Yes	No	No	No	No		20	ex-smoker	ever(past/occ/reg)	ex-smoker
1	VI	F	None	None	Yes	No	No	No	No		23	never	never
1	VI	F	tobaccosmokers	tobaccosmokers	Yes	No	No	No	No		20	never	never
1	VI	F	tobaccosmokers	None	Yes	No	No	No	No		21	never	never
1	VI	M	None	None	Yes	No	No	No	No		21	ex-smoker	ever(past/occ/reg)	ex-smoker
1	VI	F	tobaccosmokers	tobaccosmokers	Yes	No	No	No	Yes		21	occasional	ever(past/occ/reg)	current (occa-reg)
1	VI	F	None	None	Yes	No	No	No	No		20	never	never
1	VI	M	None	None	Yes	Yes		Yes	Yes		21	regular	ever(past/occ/reg)	current (occa-reg)	TobaCessation
1	VI	F	None	None	Yes	No	No	No	No		21	never	never
1	VI	F	ecigusers	None	Yes	No	No	No	No		27	ex-smoker	ever(past/occ/reg)	ex-smoker
1	VI	F	None	None	Yes	Yes		No	No		20	never	never
3	VI	F	None	None	Yes	No	No	No	No		23	never	never
3	VI	F	None	None	Yes	No	No	No	Yes		22	regular	ever(past/occ/reg)	current (occa-reg)
3	VI	F	None	None	Yes	No	No	No	No		23	never	never
3	VI	F	None	None	Yes	No	No	No	No		22	ex-smoker	ever(past/occ/reg)	ex-smoker
3	VI	F	None	None	Yes	Yes		No	Yes		23	regular	ever(past/occ/reg)	current (occa-reg)
3	VI	F	tobaccosmokers	tobaccosmokers	Yes	No	No	No	No		23	never	never
3	VI	F	tobaccosmokers	None	Yes	No	No	No	No		22	never	never
3	VI	F	tobaccosmokers	None	Yes	No	No	No	No		22	never	never
3	VI	F	None	None	Yes	No	No	No	No		25	never	never
3	VI	F	tobaccosmokers	tobaccosmokers	Yes	No	No	No	No		23	never	never
3	VI	F	None	None	Yes	No	No	No	No		23	ex-smoker	ever(past/occ/reg)	ex-smoker
3	VI	F	tobaccosmokers	None	Yes	No	No	No	No		23	never	never
3	VI	F	None	None	Yes	No	No	No	No		23	never	never
3	VI	F	tobaccosmokers	None	Yes	No	No	No	Yes		24	regular	ever(past/occ/reg)	current (occa-reg)
3	VI	F	tobaccosmokers	ecigusers	Yes	Yes		No	Yes		33	regular	ever(past/occ/reg)	current (occa-reg)
3	VI	M	ecigusers	None	Yes	No	No	No	Yes		23	occasional	ever(past/occ/reg)	current (occa-reg)
3	VI	F	None	None	Yes	No	No	No	No		32	ex-smoker	ever(past/occ/reg)	ex-smoker
3	VI	M	tobaccosmokers	None	Yes	Yes		No	Yes		35	regular	ever(past/occ/reg)	current (occa-reg)
3	VI	M	None	None	Yes	Yes		No	Yes		23	occasional	ever(past/occ/reg)	current (occa-reg)
3	VI	F	None	tobaccosmokers	Yes	Yes		No	Yes		23	regular	ever(past/occ/reg)	current (occa-reg)
3	VI	F	None	None	Yes	No	No	No	Yes		22	occasional	ever(past/occ/reg)	current (occa-reg)
3	VI	F	None	None	Yes	No	No	No	Yes		22	regular	ever(past/occ/reg)	current (occa-reg)
3	VI	M	None	None	Yes	No	No	No	No		25	never	never
3	VI	M	tobaccosmokers	tobaccosmokers	Yes	Yes		No	Yes		22	regular	ever(past/occ/reg)	current (occa-reg)
3	VI	F	None	None	Yes	No	No	No	No		23	never	never
3	VI	M	None	None	Yes	No	No	No	Yes		24
3	VI	M	None	None	Yes	Yes		No	No	?-9	22	ex-smoker	ever(past/occ/reg)	ex-smoker
3	VI	M	tobaccosmokers	tobaccosmokers	Yes	Yes		No	Yes		23	regular	ever(past/occ/reg)	current (occa-reg)
3	VI	F	None	None	Yes	No	No	No	No		23	never	never
3	VI	F	None	None	Yes	Yes		No	Yes		23	regular	ever(past/occ/reg)	current (occa-reg)
3	VI	F	None	None	Yes	No	No	No	No		22	never	never
3	VI	M	ecigusers	ecigusers	Yes	Yes		No	No		23	never	never
3	VI	F	None	None	Yes	Yes		No	Yes		22	occasional	ever(past/occ/reg)	current (occa-reg)
3	VI	F	None	None	Yes	No	No	No	No		26	never	never
3	VI	F	ecigusers	None	Yes	No	No	No	Yes		23	occasional	ever(past/occ/reg)	current (occa-reg)
3	VI	F	None	None	Yes	No	No	No	Yes		23	regular	ever(past/occ/reg)	current (occa-reg)
3	VI	F	ecigusers	ecigusers	Yes	No	No	No	No		23	never	never
3	VI	M	tobaccosmokers	None	Yes	No	No	No	No		33	never	never
3	VI	M	None	None	Yes	No	No	No	No		23	never	never
3	VI	F	ecigusers	ecigusers	Yes	No	No	No	Yes		28	regular	ever(past/occ/reg)	current (occa-reg)
3	VI	F	None	None	Yes	Yes		No	No	?-9	22	ex-smoker	ever(past/occ/reg)	ex-smoker
3	VI	F	None	None	Yes	Yes		No	Yes		22	regular	ever(past/occ/reg)	current (occa-reg)
3	VI	F	tobaccosmokers	tobaccosmokers	Yes	No	No	No	No		24	never	never
3	VI	F	None	None	Yes	Yes		No	Yes		24	regular	ever(past/occ/reg)	current (occa-reg)
3	VI	F	None	None	Yes	No	No	No	No		23	never	never
3	VI	F	None	None	Yes	No	No	No	No		24	never	never
3	VI		ecigusers	ecigusers	Yes	No	No	No	No		23	never	never
3	VI	F	None	None	Yes	No	No	No	Yes		23	regular	ever(past/occ/reg)	current (occa-reg)
3	VI	F	ecigusers	None	Yes	Yes		No	Yes		24	regular	ever(past/occ/reg)	current (occa-reg)
3	VI	F	tobaccosmokers	tobaccosmokers	Yes	No	No	No	Yes		22	regular	ever(past/occ/reg)	current (occa-reg)
3	VI	F	None	None	Yes	No	No	No	No		22	never	never
3	VI	F	None	None	Yes	Yes		No	No		22	never	never
3	VI	F	None	None	Yes	No	No	No	No		22	never	never
3	VI	F	None	None	Yes	No	No	No	No		22	never	never
3	VI	F	ecigusers	ecigusers	Yes	No	No	No	Yes		24	occasional	ever(past/occ/reg)	current (occa-reg)
3	VI	F	None	None	Yes	No	No	No	No		22	never	never
3	VI	F	tobaccosmokers	None	Yes	No	No	No	No		36	never	never
2	Trento	M	None	None	Yes	No	Yes	No	No		35	ex-smoker	ever(past/occ/reg)	ex-smoker
2	Trento	F	tobaccosmokers	tobaccosmokers	Yes	No	No	No	No		26	ex-smoker	ever(past/occ/reg)	ex-smoker
2	Trento	F	None	None	Yes	No	No	No	No		21	never	never
2	Trento	M	ecigusers	None	Yes	No	No	No	No		58	never	never
2	Trento	M	tobaccosmokers	None	Yes	No	No	No	No		22	never	never
2	Trento	F	None	None	Yes	No	No	No	No		22	ex-smoker	ever(past/occ/reg)	ex-smoker
2	Trento	F	None	None	No	No	No	No	No		22	never	never
2	Trento	F	None	None	Yes	No	No	No	No		21	never	never
2	Trento	M	None	tobaccosmokers	Yes	No		No	No		23	ex-smoker	ever(past/occ/reg)	ex-smoker
2	Trento	F	None	None	Yes	No	No	No	No		22	never	never
2	Trento	F	None	None	Yes	No	No	No	Yes		22	occasional	ever(past/occ/reg)	current (occa-reg)
2	Trento	F	None	ecigusers	Yes	No	No	No	No		21	never	never
2	Trento	F	None	None	Yes	No	No	No	No		21	never	never
2	Trento	F	ecigusers	None	Yes	No	No	No	No		23	never	never
2	Trento	F	None	None	Yes	No	No	No	No		21	never	never
2	Trento	F	None	None	Yes	No	No	No	No		21	never	never
2	Trento	F	None	None	Yes	No	No	No	Yes		22	occasional	ever(past/occ/reg)	current (occa-reg)
2	Trento	F	tobaccosmokers	tobaccosmokers	Yes	Yes		Yes	Yes		21	regular	ever(past/occ/reg)	current (occa-reg)	TobaCessation
2	Trento	F	None	None	Yes	No	No	No	No		21	never	never
2	Trento	F	ecigusers	ecigusers	Yes	No	No	No	No			never	never
2	Trento	F	tobaccosmokers	tobaccosmokers	Yes	No	No	No	Yes		22
2	Trento	F	tobaccosmokers	tobaccosmokers	Yes	No	No	No	No		22	ex-smoker	ever(past/occ/reg)	ex-smoker
2	Trento	F	None	None	Yes	No	No	No	No		22	ex-smoker	ever(past/occ/reg)	ex-smoker
2	Trento	F	None	None	Yes	No	No	No	No		21	never	never
2	Trento	F		ecigusers	Yes	No	No	No	No		23	never	never
2	Trento	F	None	tobaccosmokers	Yes	No	No	No	Yes		23	regular	ever(past/occ/reg)	current (occa-reg)
2	Trento	F	tobaccosmokers	tobaccosmokers	Yes	No	No	No	No		22	never	never
2	Trento	F	None	None	Yes	Yes		No	No		22	ex-smoker	ever(past/occ/reg)	ex-smoker
2	Trento	F	tobaccosmokers	tobaccosmokers	Yes	No	No	No	Yes		22	regular	ever(past/occ/reg)	current (occa-reg)
2	Trento	F	None	None	Yes	No	No	No	No		21	never	never
2	Trento	F	None	None	Yes	No	No	No	No			never	never
2	Trento	F	None	None	Yes	No	No	No	No		21	ex-smoker	ever(past/occ/reg)	ex-smoker
2	Trento	M	None	None	Yes	No	No	No	No		22	never	never
2	Trento	F	None	None	Yes	No	No	No	Yes		22	occasional	ever(past/occ/reg)	current (occa-reg)
2	Trento	F	tobaccosmokers	tobaccosmokers	Yes	No	No	No	No		22	never	never
2	Trento	F	None	None	Yes	No	No	No	No		21	never	never
2	Trento	F	tobaccosmokers	None	Yes	No	No	No	Yes		38	occasional	ever(past/occ/reg)	current (occa-reg)
2	Trento	F	ecigusers	tobaccosmokers	Yes	No	No	No	No		23	never	never
2	Trento	F	tobaccosmokers	None	Yes	Yes		No	Yes		23	regular	ever(past/occ/reg)	current (occa-reg)
2	Trento	F	None	None	Yes	Yes		No	Yes		21	occasional	ever(past/occ/reg)	current (occa-reg)
2	Trento	F	tobaccosmokers	None	Yes	No	No	No	No		22	never	never
2	Trento	M	tobaccosmokers	tobaccosmokers	Yes	Yes		No	Yes		24	regular	ever(past/occ/reg)	current (occa-reg)
2	Trento	M	None	None	Yes	No	No	No	No		21	never	never
2	Trento	F		ecigusers	Yes	No	No	No	No		22	never	never
2	Trento	F	tobaccosmokers	tobaccosmokers	Yes	No	No	No	No		24	never	never
2	Trento	M	ecigusers	ecigusers	Yes	No	No	No	No		22	never	never
2	Trento	F	None	None	Yes	No	No	No	Yes		22	regular	ever(past/occ/reg)	current (occa-reg)
2	Trento	F	tobaccosmokers	tobaccosmokers	Yes	Yes		No	Yes		26	regular	ever(past/occ/reg)	current (occa-reg)
2	Trento	F	None	None	Yes	No	No	No	No		23	never	never
2	Trento	F	tobaccosmokers	tobaccosmokers	Yes	No	No	No	No		21	never	never
2	Trento	M	tobaccosmokers	tobaccosmokers	Yes	No	No	No	No		22	ex-smoker	ever(past/occ/reg)	ex-smoker
2	Trento	M	None	None	Yes	No	No	No	No		22	never	never
2	Trento	F	tobaccosmokers	None	Yes	No	No	No	No		24	never	never
2	Trento	F	None	None	Yes	No	No	No	No		22	never	never
2	Trento	F	None	None	Yes	No	No	No	No		22	ex-smoker	ever(past/occ/reg)	ex-smoker
2	Trento	M	ecigusers	ecigusers	Yes	No	No	No	No		21	never	never
2	Trento	M	None	ecigusers	Yes	No	No	No	No		22
2	Trento	M	None	None	Yes	Yes		No	Yes		22	occasional	ever(past/occ/reg)	current (occa-reg)
2	Trento	F	None	None	Yes	No	No	No	Yes		21	occasional	ever(past/occ/reg)	current (occa-reg)
2	Trento	F	None	None	Yes	No	No	No	No		22	never	never
2	Trento	F	None	None	Yes	No	No	No	No		22	never	never
2	Trento	F	None	None	Yes	No	No	No	No		22	never	never
2	Trento	F	None	None	Yes	Yes		No	No		22	ex-smoker	ever(past/occ/reg)	ex-smoker
2	Trento	F	None	None	Yes	Yes		No	Yes		22	regular	ever(past/occ/reg)	current (occa-reg)
2	Trento	F	None	tobaccosmokers	Yes	Yes		No	Yes		21	regular	ever(past/occ/reg)	current (occa-reg)
2	Trento	M	None	None	Yes	Yes		No	Yes		23	regular	ever(past/occ/reg)	current (occa-reg)
2	Trento	F	None	None	Yes	No	No	No	No		22	never	never
2	Trento	F	None	tobaccosmokers	Yes	Yes		No	No		21	ex-smoker	ever(past/occ/reg)	ex-smoker
2	Trento	F	None	tobaccosmokers	Yes	Yes		No	Yes		24	occasional	ever(past/occ/reg)	current (occa-reg)
2	Trento	F	None	None	Yes	No	No	No	Yes		21	occasional	ever(past/occ/reg)	current (occa-reg)
2	Trento	F	tobaccosmokers	None	Yes	Yes		No	Yes		22	occasional	ever(past/occ/reg)	current (occa-reg)
2	Trento	F	None	tobaccosmokers	Yes	No	No	No	No		22	never	never
2	Trento	F	None	None	Yes	Yes		No	Yes		23	regular	ever(past/occ/reg)	current (occa-reg)
2	Trento	M	tobaccosmokers	tobaccosmokers	Yes	Yes			Yes		24	occasional	ever(past/occ/reg)	current (occa-reg)
2	Trento	F	None	None	Yes	Yes		Yes	No	No	22	ex-smoker	ever(past/occ/reg)	ex-smoker
2	Trento	M	ecigusers	None	Yes	No	No	No	No		21	never	never
2	Trento	F	None	None	Yes	Yes		No	Yes		22	regular	ever(past/occ/reg)	current (occa-reg)
2	Trento	F	tobaccosmokers	tobaccosmokers	Yes	Yes		No	Yes		24	occasional	ever(past/occ/reg)	current (occa-reg)
2	Trento	F	ecigusers	None	Yes	No	No	No	Yes		21	occasional	ever(past/occ/reg)	current (occa-reg)
2	Trento	F	tobaccosmokers	None	Yes	No	No	No	Yes		22	regular	ever(past/occ/reg)	current (occa-reg)
2	Trento	M	ecigusers	ecigusers	Yes	Yes		No	Yes		23	regular	ever(past/occ/reg)	current (occa-reg)
2	Trento	F	None	None	Yes	Yes		No	Yes			occasional	ever(past/occ/reg)	current (occa-reg)
2	Trento	F	None	None	Yes	No	No	No	No		21	never	never
2	Trento	F	None	None	Yes	Yes		No	Yes		21	regular	ever(past/occ/reg)	current (occa-reg)
3	Trento	F	None	None	Yes	No	No	No	No		27	ex-smoker	ever(past/occ/reg)	ex-smoker
3	Trento	M	tobaccosmokers	tobaccosmokers	Yes	No	No	No	Yes		30	occasional	ever(past/occ/reg)	current (occa-reg)
3	Trento	F	None	None	Yes	No	No	No	Yes		23
3	Trento	F	None	tobaccosmokers	Yes	No	No	No	Yes		22	regular	ever(past/occ/reg)	current (occa-reg)
3	Trento	F	None	None	No	No	No	No	Yes		23	regular	ever(past/occ/reg)	current (occa-reg)
3	Trento	M	ecigusers	None	Yes	No	No	No	No		24	never	never
3	Trento	F	tobaccosmokers	tobaccosmokers	Yes	Yes		No	Yes		25	regular	ever(past/occ/reg)	current (occa-reg)
3	Trento	M	ecigusers	tobaccosmokers	Yes	Yes		No	No		24	ex-smoker	ever(past/occ/reg)	ex-smoker
3	Trento	F	None	ecigusers	Yes	Yes		No	Yes		22	regular	ever(past/occ/reg)	current (occa-reg)
3	Trento	M	tobaccosmokers	tobaccosmokers	Yes	No	Yes	No	Yes		22	occasional	ever(past/occ/reg)	current (occa-reg)
3	Trento	M	ecigusers	None	Yes	No	No	No	No		31	ex-smoker	ever(past/occ/reg)	ex-smoker
3	Trento	F	None	None	Yes	Yes		No	Yes		22	occasional	ever(past/occ/reg)	current (occa-reg)
3	Trento	F	ecigusers	ecigusers	Yes	No	No	No	No		22	ex-smoker	ever(past/occ/reg)	ex-smoker
3	Trento	M	None	None	Yes	Yes		No	Yes		24	occasional	ever(past/occ/reg)	current (occa-reg)
3	Trento	M	None	None	Yes	No	No	No	No		22	never	never
3	Trento	F	tobaccosmokers	None	Yes	No	No	No	Yes		22	occasional	ever(past/occ/reg)	current (occa-reg)
3	Trento	F	None	None	No	No	No	No	Yes		23	occasional	ever(past/occ/reg)	current (occa-reg)
3	Trento	F	None	None	Yes	No	No	No	No		22	never	never
3	Trento	F	None	None	Yes	No	No	No	No		23	never	never
3	Trento	F	None	None	Yes	No	No	No	No		25	never	never
3	Trento	F	None	None	No	No	No	No	Yes		25	regular	ever(past/occ/reg)	current (occa-reg)
3	Trento	F	None	None	Yes	No	No	No	No		23	never	never
3	Trento	F	None	None	Yes	No	No	No	No		23	never	never
3	Trento	M	tobaccosmokers	None	Yes	No	No	No	No		24	never	never
3	Trento	M	ecigusers	None	Yes	No	No	No	Yes		24	occasional	ever(past/occ/reg)	current (occa-reg)
3	Trento	F	None	None	Yes	No	No	No	Yes		22	regular	ever(past/occ/reg)	current (occa-reg)
3	Trento	F	ecigusers	ecigusers	Yes	Yes		No	Yes		22	regular	ever(past/occ/reg)	current (occa-reg)
3	Trento	F	None	None	Yes	No	No	No	No		22	never	never
3	Trento	F	None	None	Yes	No	No	No	Yes		23	occasional	ever(past/occ/reg)	current (occa-reg)
3	Trento	F	None	None	No	No	No	No	Yes		22	occasional	ever(past/occ/reg)	current (occa-reg)
3	Trento	M	None	None	Yes	No	No	No	No		22	never	never
3	Trento	M	tobaccosmokers	tobaccosmokers	Yes	No	No	No	No		24	ex-smoker	ever(past/occ/reg)	ex-smoker
3	Trento		None	tobaccosmokers	No	No	No	No	Yes		23	regular	ever(past/occ/reg)	current (occa-reg)
3	Trento	F	None	None	Yes	Yes		No	Yes		23	regular	ever(past/occ/reg)	current (occa-reg)
3	Trento	F	None	None	Yes	No	No	No	No		22	never	never
3	Trento	F	None	None	Yes	No	No	No	No		24	never	never
3	Trento	F	tobaccosmokers	tobaccosmokers	Yes	No	No	No	No		27	never	never
3	Trento	F	None	None	Yes	No	Yes	No	Yes		23	regular	ever(past/occ/reg)	current (occa-reg)
3	Trento	M	None	tobaccosmokers	Yes	Yes		No	Yes		24	regular	ever(past/occ/reg)	current (occa-reg)
3	Trento	F	tobaccosmokers	tobaccosmokers	Yes	No	No	No	No		23	never	never
3	Trento	F	None	None	Yes	No	No	No	No		25	never	never
3	Trento	F	ecigusers	ecigusers	Yes	No	No	No	No		25	never	never
3	Trento	M	tobaccosmokers	tobaccosmokers	Yes	No	No	No	No		23
3	Trento	F	tobaccosmokers	tobaccosmokers	Yes	Yes		No	Yes		22	regular	ever(past/occ/reg)	current (occa-reg)
3	Trento	F	None	None	Yes	No	No	No	Yes		27	regular	ever(past/occ/reg)	current (occa-reg)
3	Trento	M	None	None	Yes	Yes		No	Yes		22	regular	ever(past/occ/reg)	current (occa-reg)
3	Trento	F	None	None	Yes	Yes		No	Yes		23	regular	ever(past/occ/reg)	current (occa-reg)
3	Trento	F	tobaccosmokers	tobaccosmokers	Yes	Yes		No	Yes		22	regular	ever(past/occ/reg)	current (occa-reg)
3	Trento	F	None	None	Yes	Yes		No	Yes		36	regular	ever(past/occ/reg)	current (occa-reg)
3	Trento	M	None	None	Yes	No	No	No	No		23	never	never
3	Trento	F	None	tobaccosmokers	Yes	No	No	No	Yes		22	regular	ever(past/occ/reg)	current (occa-reg)
3	Trento	M	None	None	No	No	Yes	No	No		22	never	never
3	Trento	F	None	None	Yes	Yes		No	No		24	never	never
3	Trento	F	tobaccosmokers	None	Yes	No	No	No	Yes		26	occasional	ever(past/occ/reg)	current (occa-reg)
3	Trento	F	tobaccosmokers	tobaccosmokers	Yes	No	No	No	No		23	never	never
3	Trento	F	tobaccosmokers	tobaccosmokers	Yes	No	No	No	Yes		23	regular	ever(past/occ/reg)	current (occa-reg)
3	Trento	F	tobaccosmokers	tobaccosmokers	Yes	No	No	No	No		22	never	never
3	Trento	F	tobaccosmokers	None	Yes	No	No	No	No		22	never	never
3	Trento	F	ecigusers	None	Yes	No	No	No	Yes		24	occasional	ever(past/occ/reg)	current (occa-reg)
3	Trento	F	tobaccosmokers	None	Yes	No	No	No	No		24	never	never
3	Trento	F	tobaccosmokers	tobaccosmokers	Yes	No	No	No	No		22	never	never
3	Trento	F	None	None	Yes	No	No	No	No		23	never	never
3	Trento	F	None	None	Yes	No	No	No	No		22	never	never
3	Trento	F	None	None	Yes	No	No	No	No		22	never	never
3	Trento	M	tobaccosmokers	tobaccosmokers	Yes	No	No	No	No		22	never	never
3	Trento	F	None	None	Yes	No	No	No	No		23	never	never
3	Trento	F	None	None	Yes	No	No	No	No		22	never	never
3	Trento	M	None	None	Yes	No	No	No	No		23	never	never
3	Trento	F	ecigusers	ecigusers	Yes	Yes		Yes	Yes		24	regular	ever(past/occ/reg)	current (occa-reg)	TobaCessation
3	Trento	F	None	None	Yes	No	No	No	No		23	never	never
3	Trento	F	tobaccosmokers	tobaccosmokers	Yes	No	No	No	No		22	never	never
3	Trento	F	None	None	Yes	No	No	No	No		24	never	never
3	Trento	F	None	None	Yes	No	No	No	No		22	never	never
3	Trento	F	None	None	Yes	No	No	No	No		23	never	never
3	Trento	F	ecigusers	None	Yes	No	No	No	No		24	never	never
3	Trento	F	None	None	No	No	No	No	No		23	never	never
3	Trento	F	ecigusers	None	Yes	No	No	No	No		33	never	never
3	Trento	M	ecigusers	ecigusers	Yes	Yes		No	No		24	never	never
3	Trento	F	tobaccosmokers	tobaccosmokers	Yes	No	No	No	No		22	never	never
3	Trento	M	None	None	Yes	No	No	No	No		22	never	never
3	Trento	F	ecigusers	ecigusers	Yes	Yes		No	No		22	never	never
3	Trento	F	tobaccosmokers	tobaccosmokers	Yes	No	No	No	No		22	never	never
3	Trento	M	None	None	Yes	No	No	No	Yes		23
3	Trento	F	None	None	Yes	No		No	No		23	never	never
3	Trento	F	tobaccosmokers	None	Yes	Yes		No	No		22	never	never
3	Trento	M	tobaccosmokers	None	Yes	Yes		No	No		23	ex-smoker	ever(past/occ/reg)	ex-smoker
3	Trento	M	ecigusers	ecigusers	Yes	Yes		No	No		22	ex-smoker	ever(past/occ/reg)	ex-smoker
3	Trento	F	None	None	Yes	No	No	No	No		22	never	never
3	Trento	F	tobaccosmokers	None	Yes	No	No	No	No		32	never	never
3	Trento	F	None	None	Yes	No	No	No	No		22	never	never
3	Trento	F	tobaccosmokers	tobaccosmokers	No	No	No	No	No		22	never	never
3	Trento	F	None	None	Yes	No	No	No	No		22	ex-smoker	ever(past/occ/reg)	ex-smoker
3	Trento	M	tobaccosmokers	None	Yes	No	No	No	No		27	never	never
1	Legnago	M	None	tobaccosmokers	Yes	Yes		No	Yes		23	regular	ever(past/occ/reg)	current (occa-reg)
1	Legnago	F	None	None	Yes	Yes		No	Yes		21	occasional	ever(past/occ/reg)	current (occa-reg)
1	Legnago	F	tobaccosmokers	None	No	No	No	No	No		22	never	never
1	Legnago	F	None	tobaccosmokers	Yes	No	No	No	No		21	never	never
1	Legnago	F	ecigusers	None	Yes	No	No	No	No		41	never	never
1	Legnago	M	None	None	Yes	No	No	No	No		20	never	never
1	Legnago	F	None	None	Yes	No	No	No	Yes		22	occasional	ever(past/occ/reg)	current (occa-reg)
1	VR	M	ecigusers	None	Yes	No	No	No	Yes		23	regular	ever(past/occ/reg)	current (occa-reg)
1	Legnago	M	tobaccosmokers	tobaccosmokers	Yes	Yes		No	Yes		23	regular	ever(past/occ/reg)	current (occa-reg)
1	Legnago	F	tobaccosmokers	tobaccosmokers	Yes	Yes		No	Yes		21	regular	ever(past/occ/reg)	current (occa-reg)
1	Legnago	F	tobaccosmokers	None	Yes	No	No	No	No		20	never	never
1	Legnago	M	None	None	Yes	Yes		No	No		20	never	never
1	Legnago	F	None	tobaccosmokers	Yes	No	No	No	No		36	ex-smoker	ever(past/occ/reg)	ex-smoker
1	Legnago	F	None	None	Yes	No	No	No	No		21	never	never
1	Legnago	F	tobaccosmokers	tobaccosmokers	Yes	No	No	No	Yes		21	regular	ever(past/occ/reg)	current (occa-reg)
1	Legnago	F	tobaccosmokers	tobaccosmokers	Yes	No	No	No	Yes		22	regular	ever(past/occ/reg)	current (occa-reg)
1	Legnago	F	ecigusers	None	Yes	No	No	No	No		21	never	never
1	Legnago	F	ecigusers	ecigusers	Yes	No	No	No	No		20	never	never
1	Legnago	F	ecigusers	None	No	No	No	No	No		21	never	never
1	Legnago	F		tobaccosmokers	Yes	No	No	No	No		33	never	never
1	Legnago	F	None	None	Yes	No	No	No	Yes		20	regular	ever(past/occ/reg)	current (occa-reg)
1	Legnago	F	ecigusers	None		No	No	No	No		33	never	never
1	VR	M	None	tobaccosmokers	Yes	Yes		No	Yes		22
1	Legnago	F	None	None	Yes	No	No	No	Yes		21	regular	ever(past/occ/reg)	current (occa-reg)
1	Legnago	F	None	None	Yes	No	No	No	No		22	never	never
1	Legnago	M	ecigusers	ecigusers	Yes	Yes		No	Yes		20	regular	ever(past/occ/reg)	current (occa-reg)
1	Legnago	M	None	None	Yes	No	No	No	Yes		31	occasional	ever(past/occ/reg)	current (occa-reg)
1	Legnago	F	ecigusers	ecigusers	Yes	Yes		No	Yes		20	occasional	ever(past/occ/reg)	current (occa-reg)
1	Legnago	M	tobaccosmokers	None	Yes	Yes		No	Yes		21	occasional	ever(past/occ/reg)	current (occa-reg)
1	Legnago	F	ecigusers	None	Yes	No	No	No	No		21	never	never
1	Legnago	F	None	None	Yes	No	No	No	Yes		31	regular	ever(past/occ/reg)	current (occa-reg)
1	Legnago	F	tobaccosmokers	None	Yes	No	No	No	No		22	never	never
1	Legnago	M			Yes	No	No	No	Yes		26	occasional	ever(past/occ/reg)	current (occa-reg)
1	VR	F		tobaccosmokers	No	No	No	No	No		22	never	never
1	Legnago	F	tobaccosmokers	tobaccosmokers	Yes	No	No	No	No		20	never	never
1	Legnago	F	tobaccosmokers	tobaccosmokers	Yes	No	No	No	No		21	never	never
1	Legnago	F	None	None	Yes	No	No	No	No		20	never	never
1	Legnago	F	None	None	Yes	No	No	No	Yes		20	occasional	ever(past/occ/reg)	current (occa-reg)
1	Legnago	F	tobaccosmokers	None	Yes	No	No	No	No		21	never	never
1	Legnago	F	tobaccosmokers	ecigusers	Yes	No	No	No	No		25	never	never
1	Legnago	F	None	None	Yes	No	No	No	No		21	never	never
1	Legnago	F	None	None	Yes	Yes		No	Yes		21	regular	ever(past/occ/reg)	current (occa-reg)
1	Legnago	M	None	None	Yes	Yes		No	Yes		22	occasional	ever(past/occ/reg)	current (occa-reg)
1	Legnago	F	None	None	Yes	No	No	No	No		22	never	never
1	Legnago	F	None	None	Yes	No	No	No	No		20	never	never
1	Legnago	F	None	None	No	No	No	No	No		20	never	never
1	Legnago	F	None	None	Yes	No	No	No	No		24	never	never
1	Legnago	M	None	None	Yes	No	No	No	No		20	never	never
1	Legnago	F	tobaccosmokers	None	Yes	Yes		No	Yes		20	regular	ever(past/occ/reg)	current (occa-reg)
1	Legnago	M	tobaccosmokers	tobaccosmokers	Yes	Yes		Yes	Yes		20	regular	ever(past/occ/reg)	current (occa-reg)	HealthRiskRed
2	Legnago	F	tobaccosmokers	tobaccosmokers	Yes	No	No	No	No		22	never	never
2	Legnago	F	tobaccosmokers	None	Yes	Yes		No	No	No	24	ex-smoker	ever(past/occ/reg)	ex-smoker
2	Legnago	F	tobaccosmokers	None	Yes	No	No	No	No		37	ex-smoker	ever(past/occ/reg)	ex-smoker
2	Legnago		tobaccosmokers	tobaccosmokers	Yes	No	No	No	No		22	never	never
2	Legnago	F	ecigusers	ecigusers	Yes	No	No	No	No		22	never	never
2	Legnago	F	None	None	Yes	No	No	No	No		21	never	never
2	Legnago	F	None	None	Yes	No	No	No	No		21	never	never
1	Legnago	F	None	None	Yes	No	No	No	No		44	never	never
1	Legnago	F	None	None	Yes	No	No	No	No		20	never	never
1	Legnago	F	tobaccosmokers	None	Yes	No	No	No	No		29	never	never
1	Legnago	F	None	None	Yes	No	No	No	No		20	never	never
1	VR	F	tobaccosmokers	None	Yes	No	No	No	No		20	never	never
1	Legnago	F	tobaccosmokers	tobaccosmokers	Yes	No	Yes	No	Yes		21	regular	ever(past/occ/reg)	current (occa-reg)
1	Legnago	F	tobaccosmokers	tobaccosmokers	Yes	Yes		Yes	Yes		20	regular	ever(past/occ/reg)	current (occa-reg)
1	Legnago	F	tobaccosmokers	tobaccosmokers	Yes	No	No	No	No		21	never	never
1	Legnago	F	tobaccosmokers	None	Yes	Yes		Yes	Yes		22	regular	ever(past/occ/reg)	current (occa-reg)	TobaReduction
1	Legnago	F	tobaccosmokers	None	Yes	Yes		No	Yes		31	occasional	ever(past/occ/reg)	current (occa-reg)
1	Legnago	M	tobaccosmokers	ecigusers	Yes	Yes			Yes		22	regular	ever(past/occ/reg)	current (occa-reg)
1	Legnago	F	tobaccosmokers	tobaccosmokers	Yes	No	No	No	Yes		21	regular	ever(past/occ/reg)	current (occa-reg)
1	Legnago	F	tobaccosmokers	tobaccosmokers	Yes	No	No	No	No		22	never	never
2	Legnago	F	tobaccosmokers	None	Yes	No	No	No	No		24	never	never
2	Legnago	F	None	None	Yes	Yes		No	Yes		28	regular	ever(past/occ/reg)	current (occa-reg)
2	Legnago	M	ecigusers		Yes	No	No	No	No		35	never	never
2	Legnago	F	None	None	Yes	No	No	No	No		21	ex-smoker	ever(past/occ/reg)	ex-smoker
2	Legnago		tobaccosmokers	tobaccosmokers	Yes	Yes		No	Yes		21	occasional	ever(past/occ/reg)	current (occa-reg)
2	Legnago		ecigusers	ecigusers	No	Yes		No	Yes		26	regular	ever(past/occ/reg)	current (occa-reg)
2	Legnago	M	None	None	Yes	Yes		No	Yes		22	regular	ever(past/occ/reg)	current (occa-reg)
2	Legnago	M	None	None	Yes	Yes		No	Yes		22	regular	ever(past/occ/reg)	current (occa-reg)
2	Legnago	M	None	None	Yes	Yes		No	Yes		21	regular	ever(past/occ/reg)	current (occa-reg)
2	Legnago	M	None	None	Yes	No	No	No	No		23	ex-smoker	ever(past/occ/reg)	ex-smoker
2	Legnago	F	tobaccosmokers	tobaccosmokers	Yes	No	No	No	No		21	ex-smoker	ever(past/occ/reg)	ex-smoker
2	Legnago	F	ecigusers	ecigusers	Yes	No	No	No	No		23	ex-smoker	ever(past/occ/reg)	ex-smoker
2	Legnago	F	tobaccosmokers	None	No	Yes		No	No	No	21	ex-smoker	ever(past/occ/reg)	ex-smoker
2	Legnago	M	None	None	Yes	No	No	No	No		25	never	never
2	Legnago	M	tobaccosmokers	tobaccosmokers	Yes	Yes		No	Yes		27	regular	ever(past/occ/reg)	current (occa-reg)
2	Legnago	F	ecigusers	None	Yes	No	No	No	No		21	never	never
2	Legnago	M	tobaccosmokers	tobaccosmokers	Yes	No	No	No	No		27	never	never
2	Legnago	F	None	None	Yes	No	No	No	No		21	never	never
2	Legnago	M	None	None	No	No	No	No	No		22	never	never
2	Legnago	F	ecigusers	ecigusers	Yes	Yes		No	Yes		22	regular	ever(past/occ/reg)	current (occa-reg)
2	Legnago	F	None	None	Yes	No	No	No	No		23	never	never
2	Legnago	F	None	None	Yes	No	No	No	No		21	never	never
2	Legnago	F	tobaccosmokers	None	Yes	No	No	No	Yes		24	regular	ever(past/occ/reg)	current (occa-reg)
3	Legnago	F	None	None	Yes	Yes		No	Yes		21	regular	ever(past/occ/reg)	current (occa-reg)
2	Legnago	F	tobaccosmokers	tobaccosmokers	Yes	Yes		No	Yes		22	regular	ever(past/occ/reg)	current (occa-reg)
2	Legnago	F	tobaccosmokers	tobaccosmokers	Yes	Yes		No	Yes		35	regular	ever(past/occ/reg)	current (occa-reg)
2	Legnago	F	ecigusers	ecigusers	Yes	Yes		No	No		35	never	never
2	Legnago	F	tobaccosmokers	None	Yes	Yes		No	Yes		26	regular	ever(past/occ/reg)	current (occa-reg)
2	Legnago	F	None	tobaccosmokers	Yes	No	No	No	No		25	ex-smoker	ever(past/occ/reg)	ex-smoker
2	Legnago	F	None	None	Yes	No	No	No	No		23	never	never
2	Legnago	F	None	None	Yes	No	No	No	Yes		22	occasional	ever(past/occ/reg)	current (occa-reg)
2	Legnago	F	None	None	Yes	Yes		Yes	Yes		21	regular	ever(past/occ/reg)	current (occa-reg)	HealthRiskRed
2	Legnago	F	tobaccosmokers	tobaccosmokers	Yes	Yes		No	No		22	never	never
2	Legnago	F	tobaccosmokers		Yes	No	No	No	Yes		29	regular	ever(past/occ/reg)	current (occa-reg)
2	Legnago	M	None	tobaccosmokers	Yes	Yes		No	No	-9	22	ex-smoker	ever(past/occ/reg)	ex-smoker
2	Legnago	F	None	tobaccosmokers	Yes	Yes		No	Yes		23	regular	ever(past/occ/reg)	current (occa-reg)
2	Legnago	F	None	None	Yes	No	No	No	No		26	ex-smoker	ever(past/occ/reg)	ex-smoker
2	Legnago	F	ecigusers	ecigusers	Yes	No	No	No	No		22	never	never
2	Legnago	F	None	None	Yes	Yes		No	Yes		21	regular	ever(past/occ/reg)	current (occa-reg)
2	VR	M	tobaccosmokers	tobaccosmokers	Yes	Yes		No	No		22	never	never
2	Legnago	F	None	tobaccosmokers	Yes	No	No	No	No		21	never	never
2	Legnago	M	ecigusers	None	Yes	No	No	No	Yes		26	occasional	ever(past/occ/reg)	current (occa-reg)
2	Legnago	F	None	None	Yes	No	No	No	No		22	never	never
3	Legnago	M	None	None	Yes	Yes		No	Yes		24	regular	ever(past/occ/reg)	current (occa-reg)
2	Legnago	M	tobaccosmokers	None	Yes	Yes		No	Yes		24	regular	ever(past/occ/reg)	current (occa-reg)
3	Legnago	F	tobaccosmokers	tobaccosmokers	Yes	Yes		No	No	No	21	ex-smoker	ever(past/occ/reg)	ex-smoker
2	Legnago	M	None	None	Yes	No	No	No	No		26	never	never
3	Legnago	M	None	None	Yes	No	Yes	No	No		25	ex-smoker	ever(past/occ/reg)	ex-smoker
2	Legnago	F	None	tobaccosmokers	Yes	No	No	No	No		24	never	never
2	Legnago	F	ecigusers	None	Yes	No	No	No	Yes		24	regular	ever(past/occ/reg)	current (occa-reg)
2	Legnago	F	ecigusers	ecigusers	Yes	No	No	No	Yes		22	regular	ever(past/occ/reg)	current (occa-reg)
2	Legnago	M	tobaccosmokers	tobaccosmokers	Yes	No	No	No	No		21	ex-smoker	ever(past/occ/reg)	ex-smoker
2	Legnago	F	None	None	Yes	No	No	No	No		21	never	never
2	Legnago	F	None	tobaccosmokers	Yes	No	No	No	No		25	never	never
2	Legnago	M	tobaccosmokers	tobaccosmokers	Yes	No	No	No	No		21	never	never
2	Legnago	F	tobaccosmokers	None	Yes	Yes		No	Yes		21	regular	ever(past/occ/reg)	current (occa-reg)
2	Legnago	F	None	None	Yes	No	No	No	No		22	never	never
2	Legnago	M	None	ecigusers	Yes	Yes		No	Yes		22	regular	ever(past/occ/reg)	current (occa-reg)
2	Legnago		tobaccosmokers	None	Yes	No	No	No	No		33	never	never
2	Legnago	F	None	None	Yes	No	No	No	No		21	never	never
3	Legnago	F	ecigusers	ecigusers	Yes	Yes		No	No	No	22	ex-smoker	ever(past/occ/reg)	ex-smoker
3	Legnago	M	tobaccosmokers	tobaccosmokers	Yes	Yes		No	Yes		23	occasional	ever(past/occ/reg)	current (occa-reg)
3	Legnago	M	None	None	Yes	Yes		No	Yes		25	occasional	ever(past/occ/reg)	current (occa-reg)
2	Legnago	F	None	None	Yes	No	No	No	No		21	never	never
2	Legnago	F	tobaccosmokers	tobaccosmokers	Yes	No	No	No	No		21	never	never
3	Legnago	F	tobaccosmokers	None	Yes	No	No	No	No		21	never	never
2	Legnago	F	tobaccosmokers	None	Yes	No	No	No	No		27	ex-smoker	ever(past/occ/reg)	ex-smoker
2	Legnago	M	None	None	Yes	No	No	No	No		25	never	never
2	Legnago	F	tobaccosmokers	tobaccosmokers	Yes	No	No	No	No		23	never	never
2	Legnago	F	None	None	Yes	No	No	No	No		22	never	never
2	Legnago	M	ecigusers	ecigusers	Yes	No	No	No	No		22	never	never
2	Legnago	F	None	None	Yes	No	No	No	No			ex-smoker	ever(past/occ/reg)	ex-smoker
2	Legnago	F	ecigusers	None	Yes	No	No	No	No		39	never	never
2	Legnago	F	ecigusers	None	No	No	No	No	No		27	never	never
2	Legnago	M	None	None	Yes	No	No	No	No		23	never	never
2	Legnago	F	tobaccosmokers	None	Yes	Yes		No	Yes		21	regular	ever(past/occ/reg)	current (occa-reg)
2	Legnago	M	tobaccosmokers	None	Yes	Yes		No	Yes		21	regular	ever(past/occ/reg)	current (occa-reg)
2	Legnago	M	None	None	Yes	Yes		No	Yes		21	regular	ever(past/occ/reg)	current (occa-reg)
2	Legnago	F	None	None	Yes	No	No	No	No		21	never	never
3	Legnago	F	None	None	Yes	No	No	No	No		23	never	never
3	Legnago	F	tobaccosmokers	tobaccosmokers	Yes	No	No	No	Yes		30	regular	ever(past/occ/reg)	current (occa-reg)
3	Legnago	F	None	ecigusers	Yes	Yes		No	Yes		24	occasional	ever(past/occ/reg)	current (occa-reg)
3	Legnago	F	None	None	Yes	Yes		No	Yes		22	regular	ever(past/occ/reg)	current (occa-reg)
3	Legnago	F	tobaccosmokers	tobaccosmokers	Yes	No	No	No	No		22	ex-smoker	ever(past/occ/reg)	ex-smoker
3	Legnago	M			No	No	No	No	Yes		24	regular	ever(past/occ/reg)	current (occa-reg)
3	Legnago	F	ecigusers	ecigusers	Yes	No	No	No	No		22	never	never
3	Legnago	F	tobaccosmokers	tobaccosmokers	Yes	No	No	No	No		23	never	never
3	Legnago		None	None	Yes	No	No	No	Yes		22	occasional	ever(past/occ/reg)	current (occa-reg)
3	Legnago	F	tobaccosmokers	tobaccosmokers	Yes	Yes		No	Yes		23	regular	ever(past/occ/reg)	current (occa-reg)
3	Legnago	F	tobaccosmokers	None	Yes	Yes		No	Yes		23	regular	ever(past/occ/reg)	current (occa-reg)
3	Legnago	F	None	None	Yes	Yes		No	Yes		25	regular	ever(past/occ/reg)	current (occa-reg)
3	Legnago	F	None	None	Yes	Yes		No	No		22	never	never
3	Legnago	F	None	tobaccosmokers	Yes	Yes		No	Yes		29	regular	ever(past/occ/reg)	current (occa-reg)
3	Legnago	M	tobaccosmokers	tobaccosmokers	Yes	Yes		No	Yes		22	regular	ever(past/occ/reg)	current (occa-reg)
3	Legnago	F	None	None	Yes	No	No	No	No		23	never	never
3	Legnago	F	None	None	Yes	No	No	No	No		23	never	never
3	Legnago	F	None	None	Yes	No	No	No	No		22	never	never
3	Legnago	F	ecigusers	None	Yes	No	No	No	No		22	never	never
3	Legnago	F	tobaccosmokers	tobaccosmokers	Yes	Yes		No	Yes		23	occasional	ever(past/occ/reg)	current (occa-reg)
3	Legnago	M	None	None	No	No	No	No	No		40	never	never
3	Legnago	M	tobaccosmokers	tobaccosmokers	Yes	Yes		No	Yes		23	regular	ever(past/occ/reg)	current (occa-reg)
3	Legnago	M	tobaccosmokers	tobaccosmokers	Yes	Yes		No	Yes		27	regular	ever(past/occ/reg)	current (occa-reg)
3	Legnago	M	None	None	Yes	No	No	No	No		23	ex-smoker	ever(past/occ/reg)	ex-smoker
3	Legnago	M	ecigusers	ecigusers	Yes	No	No	No	No		23
3	Legnago	M	ecigusers	ecigusers	No	No	No	No	Yes		25	regular	ever(past/occ/reg)	current (occa-reg)
3	Legnago	M	None	None	Yes	No	No	No	Yes			occasional	ever(past/occ/reg)	current (occa-reg)
3	Legnago	F	tobaccosmokers	None	Yes	No	No	No	No		23	never	never
3	Legnago	F	None	None	Yes	No	No	No	No		35	never	never
3	Legnago	F	tobaccosmokers	None	No	No	No	No	No		47	never	never
3	VR	F	ecigusers	None	No	No	No	No	No		33	never	never
3	Legnago	F	None	None	Yes	No	No	No	No		43	ex-smoker	ever(past/occ/reg)	ex-smoker
3	Legnago	F	tobaccosmokers	None	Yes	No	No	No	Yes		35	occasional	ever(past/occ/reg)	current (occa-reg)
3	Legnago	M	None	None	Yes	No	No	No	No		24	never	never
3	Legnago	M	tobaccosmokers	None	Yes	No	No	No	No		22	never	never
3	Legnago	M	tobaccosmokers	None	Yes	No	No	No	No		23	ex-smoker	ever(past/occ/reg)	ex-smoker
3	Legnago	M	None	None	Yes	Yes		No	No	No	30	ex-smoker	ever(past/occ/reg)	ex-smoker
3	Legnago	M	None	None	Yes	No	No	No	No		22	never	never
3	Legnago	M	None	tobaccosmokers	Yes	Yes		No	Yes		22	regular	ever(past/occ/reg)	current (occa-reg)
3	Legnago	F	None	None	Yes	No	No	No	Yes		32	occasional	ever(past/occ/reg)	current (occa-reg)
3	Legnago	M	tobaccosmokers	None	Yes	No	No	No	Yes		22	regular	ever(past/occ/reg)	current (occa-reg)
3	Legnago	F	tobaccosmokers	tobaccosmokers	Yes	Yes		No	Yes		23	regular	ever(past/occ/reg)	current (occa-reg)
3	Legnago	F	None	None	Yes	No	No	No			24
3	Legnago	F	tobaccosmokers	None	Yes	No	No	No	Yes		24	occasional	ever(past/occ/reg)	current (occa-reg)
3	Legnago	F	None	None	Yes	No	No	No	No		29	never	never
3	Legnago	F	None	None	Yes	No	No	No	No		22	never	never
3	Legnago	F	None	None	Yes	No	No	No	No		24	ex-smoker	ever(past/occ/reg)	ex-smoker
3	Legnago	M	tobaccosmokers	None	Yes	No	No	No	No		25	never	never
3	Legnago	F	None	None	Yes	No	No	No	No		24	ex-smoker	ever(past/occ/reg)	ex-smoker
3	Legnago	F	tobaccosmokers	tobaccosmokers	Yes	No	No	No	No		25	never	never
3	Legnago	M	tobaccosmokers	None	Yes	No	No	No	Yes		25	regular	ever(past/occ/reg)	current (occa-reg)
3	Legnago	F	None	None	Yes	Yes		No	Yes		23	regular	ever(past/occ/reg)	current (occa-reg)
3	Legnago	F	tobaccosmokers	tobaccosmokers	Yes	No	No	No	No		24	never	never
3	Legnago	F	None	None	Yes	No	No	No	No		22	never	never
3	Legnago	F	tobaccosmokers		Yes	Yes		No	Yes			regular	ever(past/occ/reg)	current (occa-reg)
3	Legnago	F	None	None	Yes	No	No	No	No		22	never	never
